# Supplementary material for: Lujiatun Psittacosaurids: Understanding Individual and Taphonomic Variation Using 3D Geometric Morphometrics
Source: PLoS One. 2013 Aug 9;8(8):e69265. doi: 10.1371/journal.pone.0069265 (PMC3739782; doi:10.1371/journal.pone.0069265)
Supplement: Multimedia S1 — ZMNH M8137. A 3D model of ZMNH M8137 is included to demonstrate the scans for each psittacosaur specimen. ZMNH M8137 plotted closest to the consensus shape in each PC plot and likely represents a reasonably undistorted Lujiatun psittacosaur form. This file is an .obj file and can be visualized in MeshLabTM, which can be downloaded for free (MeshLab, Visual Computing Lab - ISTI - CNR http://meshlab.sourceforge.net/). (ZIP) [file pone.0069265.s002.zip]

Archive with 1 entries (1 files):
- 3DScanZMNHM8137.obj
