# Supplementary material for: Lujiatun Psittacosaurids: Understanding Individual and Taphonomic Variation Using 3D Geometric Morphometrics
Source: PLoS One. 2013 Aug 9;8(8):e69265. doi: 10.1371/journal.pone.0069265 (PMC3739782; doi:10.1371/journal.pone.0069265)
Supplement: Multimedia S1 — ZMNH M8137. A 3D model of ZMNH M8137 is included to demonstrate the scans for each psittacosaur specimen. ZMNH M8137 plotted closest to the consensus shape in each PC plot and likely represents a reasonably undistorted Lujiatun psittacosaur form. This file is an .obj file and can be visualized in MeshLabTM, which can be downloaded for free (MeshLab, Visual Computing Lab - ISTI - CNR http://meshlab.sourceforge.net/). (ZIP) [file pone.0069265.s002.zip › 3DScanZMNHM8137.obj]

# Studio
g Polygonal_Model_1
# Number of geometric vertices: 10253
v 11.20515727 -156.67714179 -10.95362287
v -47.98889905 -137.15428114 -0.34597990
v -60.43000519 -22.16351219 3.12957726
v -2.82596471 -125.59270859 12.17625104
v -2.79872119 -124.12446737 11.71332225
v -58.70733783 -3.92385107 1.29827531
v -29.09449115 -134.97124612 -25.84922127
v 4.97524953 -120.25098503 -0.35950169
v 4.66487790 -119.19079721 0.17281991
v 29.62827682 -138.78904283 22.94805646
v -41.26061499 -132.49409199 -36.76936775
v -40.60811549 -133.12919438 -36.57658398
v -40.45470804 -132.96149671 -34.79955718
v 13.54651153 -135.12529433 95.32575309
v 12.69570179 -135.41707397 96.76646441
v -32.51080215 -133.62129033 -30.81091121
v -0.11294291 -140.64313471 -39.02895004
v -86.13726497 -142.49810576 -1.99260749
v 37.38015145 -130.57751954 73.70179892
v -54.87921834 -133.74876976 -24.06495623
v -42.84241796 15.21610375 13.48970272
v 35.70052981 -129.39533591 66.28260761
v -78.26178521 -36.30622476 30.80321848
v -81.10760152 -36.30076721 30.78489378
v 32.14808181 -80.68761975 57.23766610
v -31.04493953 -30.24132550 -7.21937697
v -13.51517159 13.44517805 2.53964262
v 23.35269004 -136.88020408 12.93921471
v -3.32874083 10.84801927 -0.92526677
v 4.74032667 -18.64084601 -1.68354262
v 6.48493879 -21.39319293 1.70477410
v 5.40000014 -21.60000056 1.20000029
v 16.99303836 -0.46176161 -3.99642671
v 11.08922716 -20.26583627 -2.48229224
v 12.22224254 -19.98760179 -1.64608029
v 18.66738871 -0.24812703 -5.07867942
v 11.86684426 7.23158428 7.58234365
v 17.88554341 -20.11147887 -4.00285563
v 17.25722477 -19.41764727 -2.58643972
v 19.72213015 -31.04151972 -13.02048098
v -73.98597151 -118.45351756 -31.89992160
v 38.23333606 -5.41237788 8.18130746
v 6.24345383 -109.16034877 20.14111914
v 7.16985203 -114.11219090 8.70602392
v 5.64768026 -114.65004832 8.87173507
v 3.95597424 -108.92692208 21.59912698
v 32.66453743 -47.77123779 -21.26720548
v 33.04005787 -46.42138258 -21.51000500
v 6.43702224 -115.54260552 6.74296031
v 24.73306470 -41.76549986 -20.40420100
v 25.68283305 -41.67724773 -21.15443163
v 6.92593446 -115.79806358 6.02617115
v 46.60745338 -23.08372222 -1.60301675
v 28.86238694 -151.20634437 14.12145514
v 29.05974910 -151.64220333 15.46928380
v 17.84038730 -126.62358582 76.32724196
v 17.60378666 -124.61193651 76.14409178
v -1.36827433 -79.57872748 -19.67461780
v 40.03294930 -14.55738209 24.26756546
v -4.36048303 -77.66762376 -25.92882700
v -4.22114972 -72.00287282 -22.63534069
v -3.12574697 -68.68533045 -20.02700604
v -4.42289561 -72.53640145 -23.10521714
v 32.83609450 -1.90666819 8.79501458
v 14.03770782 -46.04874179 -15.62894508
v -2.10126326 -61.33344769 -18.30122061
v 1.38067605 -51.46350712 55.73414639
v 26.03809163 -13.23345490 18.21474172
v 24.57999997 -12.36000005 17.95000024
v 22.21059985 -12.96141930 17.12343842
v 20.30117996 -13.12117279 17.63183437
v -19.85700056 -64.21831995 86.25741303
v -7.90975057 -53.68309096 64.53665346
v -17.52254181 -84.14143324 117.65723675
v 12.20126916 -12.09474541 18.10254343
v 11.10772043 -11.86175458 16.71970263
v 11.00312080 -11.81313396 18.13764870
v 9.09005105 -10.84476057 14.65870813
v -16.78900979 -49.30773377 64.84706700
v 4.24000015 -20.33999935 1.61000015
v -21.32570371 -46.51640356 60.82519516
v -25.69862269 -57.07364902 -14.22990859
v -4.43223165 -25.20077303 29.27757055
v -12.30063103 -22.70346880 32.04174712
v -41.56300053 -135.79766452 -0.99750084
v -46.22908309 -50.32034963 55.19372970
v -55.87077513 12.85544969 15.07497579
v -31.08498640 -145.93459666 97.64027596
v -16.15516655 -105.63340783 111.41755432
v -62.49822676 -22.19622955 44.07861084
v -60.64490974 -22.38579281 43.86084154
v -62.44403124 -23.22199941 44.70556229
v 9.46508069 -126.05641782 1.92781794
v 11.60670165 -127.69445777 3.00961710
v -53.71813476 -24.31596629 45.29856890
v 4.14705230 -99.36134517 37.00019419
v -97.58395702 -57.03260377 11.97131164
v -97.55796194 -58.15359950 12.35326473
v -97.80342132 -59.51366946 11.81783061
v 15.78954607 -110.74253917 24.29223433
v 16.31171629 -112.92226613 21.15711570
v 9.75732505 -98.50665927 39.08346593
v 11.20949164 -100.99709034 37.40468994
v 27.03819610 -84.99108255 74.71427321
v -1.85373297 -111.12461984 20.48328333
v -40.28909653 -10.19777078 36.23668849
v -59.18473005 -100.67850351 94.73247081
v -6.44356525 -143.82809401 28.24886516
v -20.12082748 -93.68029237 8.46464373
v -56.63640052 -110.92834920 100.13614595
v -57.34774843 -110.84114015 98.73194247
v -58.24491754 -109.71321911 97.31173515
v 52.83485726 -100.34929216 44.70731691
v -78.21612060 -178.45697701 -0.97233965
v -23.83564040 -108.90011489 95.25620937
v -29.30312976 -42.05196351 47.53647000
v -81.99427277 -37.13727370 27.14456059
v -5.34230424 -33.16045552 34.51427817
v -10.79458464 -4.36756387 14.20969237
v -45.27102038 -139.46127892 95.35984695
v 23.43802154 -30.56278080 39.47551176
v 9.15667042 -0.67549932 7.85788521
v 8.72121938 -5.18835522 6.44498086
v 11.28729433 -0.69245923 7.15160836
v 11.76926959 -0.70433697 6.83951937
v 34.24409404 -32.31725097 34.64208543
v 32.11688995 -33.46622363 34.41626951
v 31.81269392 -34.02056918 33.16508234
v 35.00568122 -32.87822381 33.31936523
v 35.03660113 -32.41398558 34.48705003
v 36.06763110 -32.69043192 34.94083881
v 29.82772700 -34.98519585 32.32904151
v 36.96797043 -32.81731158 35.40857136
v 29.69525009 -7.38035841 14.53173440
v 19.15386505 -131.99584186 77.58487016
v 10.51774435 -63.12570721 17.81562157
v 10.71782783 -61.34749576 18.07730831
v 6.75253104 -67.97458977 20.40387876
v 10.85339766 -60.45013666 18.05503480
v 8.13187938 -66.58215076 15.74126631
v 7.57341227 -67.29456037 17.37975143
v 50.11589825 -46.21614888 34.75714847
v 52.70243809 -42.57784784 31.97175637
v 49.43812266 -48.28051478 36.14098206
v 49.88506809 -50.78275129 36.30278260
v 14.53019213 -48.56329784 50.24199560
v 15.37415572 -51.01486668 45.72079703
v 16.46597870 -64.16293234 58.00390244
v 15.02187550 -61.32398173 56.45059794
v 14.12968710 -58.97783488 53.67889255
v 14.97270912 -56.30239099 55.90096116
v 34.56083313 -155.63486516 19.34181713
v -77.29440182 -36.42132878 31.74117580
v -77.71071047 -35.66921502 30.14607169
v 16.65035076 -119.27509308 66.27790630
v 16.59249887 -118.64829808 66.13150984
v 16.33372717 -117.76306480 65.95566124
v 4.68177302 -113.14482987 72.91372120
v 27.97155455 -86.83478832 71.27812505
v -23.98579940 -95.96405178 87.14094013
v -17.93050580 -123.52243066 116.61924422
v -23.32938090 -71.33705169 93.59292686
v 24.80607666 -117.83995479 95.61558813
v -54.22165617 2.68564606 28.43567170
v -54.82693389 2.01629056 27.16232464
v 24.76114593 -134.76818800 55.81356212
v -67.49072671 -91.95380658 88.10834587
v -72.33478129 -75.72121918 78.99291813
v 9.55882762 -130.43314219 1.30159431
v -23.23523909 -135.51458716 -8.93720705
v -85.92674136 -116.59990996 4.26683994
v -19.34782602 -126.00198388 79.82130349
v -18.03883910 -125.45926869 79.24693078
v 16.41162299 -132.34774768 67.46030599
v 20.46481147 -111.96697503 -20.15978843
v 22.37837762 -132.44277239 21.57206461
v 25.34067445 -134.65793431 21.81357890
v 27.01080777 -134.86005366 22.99651317
v 26.46026760 -135.72816551 22.05207571
v 25.98634362 -135.29574871 21.20999061
v 24.02764000 -134.10954177 24.16561171
v 27.11233124 -80.15973866 72.82949984
v 23.91173318 -70.24654746 66.05722755
v 23.72342348 -70.21922618 64.03555721
v 26.78096481 -71.86642289 64.08229470
v 17.15946011 -49.28891733 42.70787910
v 39.00324553 -75.66689700 61.66223809
v 33.98930654 -76.82938129 59.50182676
v 9.54904873 -52.28853971 20.25620639
v 10.02883073 -51.93538591 19.91348527
v 8.29409622 -52.00982839 20.11213824
v 11.83140185 -54.98404056 16.18514955
v 49.19162765 -81.57664537 50.91565847
v 50.72790384 -81.10672981 51.24734342
v 50.44842511 -80.83977550 49.51638356
v 55.53374812 -86.46314591 55.62119558
v 53.58074233 -92.72029251 61.06186658
v 52.59998515 -82.18728006 46.82216048
v 55.24983257 -82.93041587 47.97432199
v 51.08833313 -61.18101627 33.29934552
v 51.67933926 -66.56663865 34.17826071
v 51.07751116 -66.81983173 34.11469236
v 52.10335553 -65.17183036 31.80762008
v 52.17799917 -66.25472009 31.16477653
v 55.26706949 -78.55721563 34.86746922
v -83.30336213 -38.67957368 22.81995118
v -87.56559342 -39.40590471 22.89840765
v 54.15343493 -99.20191765 44.66769844
v -60.98154932 -144.86953616 -2.78158672
v 11.29047107 -50.34906045 19.08714883
v 10.62811539 -51.58052221 19.64844204
v 12.95049302 -47.76591808 17.84442179
v 7.51546258 -54.99221012 23.82540517
v -6.40248787 -83.10109377 17.89207757
v 46.79542035 -91.41839296 62.97788769
v -3.66413058 -82.35699683 31.96077794
v 46.44400254 -91.82464331 63.08209896
v -2.94505944 -83.22495967 31.75434470
v -2.17560446 -83.23320001 32.76477382
v 45.54060474 -91.82383120 63.17259371
v 45.03257200 -91.39273316 63.03508580
v 44.87979412 -89.24122155 64.91040438
v -74.65258986 -168.62854362 -2.98459153
v 26.43194422 -133.31149518 21.33971080
v 26.81709081 -134.18318331 22.22214453
v 27.63069235 -134.14719701 22.53087610
v 25.58882721 -135.86823642 24.02557433
v 26.79470740 -136.77075505 23.03970233
v 27.27318555 -137.06311584 22.18889445
v 23.08009751 -133.35978985 23.58163148
v 24.36047234 -135.55479050 24.63821508
v 17.68990420 -122.27912247 69.85872239
v 37.41138801 -85.73708683 67.38228351
v 38.42417151 -89.16285634 64.87296522
v 50.21242052 -101.89210624 49.27104712
v 48.77151176 -100.52573681 49.72120002
v 16.36907458 -49.71170798 44.59990188
v 16.16930403 -49.20177162 43.45611855
v 29.09665741 -166.97424650 0.85087417
v 5.19371824 -112.68619448 72.47110456
v 26.26641467 -84.88433808 75.62480867
v 33.04340318 -145.34769952 16.88700356
v 33.35321322 -144.08759773 16.66738652
v 32.74969384 -146.36126161 16.75869524
v 23.07303995 -85.21303535 79.09632474
v 2.70582060 -118.02124977 81.79722726
v 3.21634533 -119.39756572 81.80668950
v 22.09871821 -84.15021002 83.29063654
v 19.50923726 -80.22901416 87.30967343
v 19.67675053 -85.41047573 86.14270389
v 18.20400730 -86.40147746 91.55838192
v 14.85037431 -105.48357666 -18.78046244
v 2.56531755 -113.97378892 99.14501756
v 6.51588337 -113.16350102 96.85272723
v 1.34804659 -114.16917294 98.43333811
v 1.11555948 -113.97892237 98.23364019
v 7.71473814 -114.62130398 95.41802108
v 11.38966251 -112.66662925 95.35733610
v -0.19021789 -113.39607835 99.72957522
v 1.02578884 -112.68255115 103.75467688
v 17.28526503 -84.54147726 96.97607160
v 7.74195185 -112.25729436 103.15732658
v 19.65013146 -111.26755923 -20.35459131
v 20.01764439 -110.14195532 -17.80354604
v 5.14718471 -108.06850344 108.29746723
v 32.70652890 -144.08834279 17.77617075
v 33.11791644 -143.07098091 17.96519943
v 7.36893481 -107.46550560 110.99186540
v 7.03749666 -105.66849262 110.68923771
v -98.13964367 -105.39688915 -13.11682072
v -96.84328735 -109.08813030 -14.98725172
v -98.74653816 -104.16544229 -12.27469742
v 5.01809595 -100.49061477 109.10236835
v 4.91582230 -104.31449115 109.37907547
v 22.23417722 -85.52744985 78.75326276
v -74.56386089 -158.68903697 0.49246853
v -75.72709024 -157.42039680 -0.23285997
v -74.08814877 -155.86951375 0.46922287
v -74.99129325 -154.10198271 2.11992953
v -74.52579588 -156.07333183 0.44280640
v -72.69981503 -159.97920930 1.41003821
v -72.37941027 -160.82547605 1.99188734
v -73.25723767 -155.12315929 0.75189210
v 13.68170977 -131.94668293 58.02680552
v 16.17465355 -135.89531183 58.47284570
v -9.30343848 -123.85236472 24.27378297
v -11.41435560 -121.98688090 23.31562154
v -12.07708195 -122.42583185 17.62983762
v 21.46613970 -85.34790576 80.51879704
v 44.07391697 -155.79979122 63.09362501
v 45.37824541 -157.71022439 58.23093653
v -15.80602117 -78.64472270 107.85939544
v 41.88220203 -158.27868879 28.07764895
v 42.48767346 -157.01359510 28.95662002
v 2.28840532 -86.47132665 137.33187318
v -68.62763315 -156.81032836 -0.08189967
v -69.86181438 -157.21185505 0.59601694
v -68.37728620 -157.67085552 -0.37417610
v -50.25896057 -79.82032001 53.16431820
v -90.93125165 -44.12637651 20.34209110
v -22.86833711 -91.41403437 85.87621897
v -13.88141699 -127.19008327 120.90735883
v 10.86303219 -89.23359215 101.13695264
v -92.18554944 -65.53773582 12.57349458
v -20.78828402 -144.60554719 -33.67856517
v -90.90331942 -132.63380527 -18.44974235
v 28.89551595 -151.71281993 13.20745703
v 28.68158184 -153.33671868 12.19035778
v -45.75162753 -146.87348902 99.79655594
v 18.22979748 -86.16869897 87.24202961
v 22.92773873 -135.40472090 25.49624071
v 24.82831664 -140.69643617 13.26972712
v 18.46675947 -133.85561109 22.67440408
v 18.93009059 -133.94846022 22.98608236
v 14.69158288 -112.59640753 94.60113198
v 29.74325046 -119.29400265 100.89625418
v -24.74469878 -120.92861533 82.63777941
v 19.40055005 -118.60034615 92.06230193
v 18.57250743 -121.13524973 92.22163260
v 29.96595018 -119.89108473 93.59461814
v 36.26004606 -125.11275709 97.99578786
v 21.31310478 -135.53376496 12.96642423
v 32.20617771 -119.07794327 92.55002439
v 27.12720633 -150.65316856 11.03551779
v 19.80649680 -137.76560128 94.09511089
v 12.03029323 -125.33076108 84.05122161
v 39.72199932 -121.82793021 90.48750997
v 41.56751558 -126.25168264 90.05903453
v 12.28918880 -131.14342093 46.68383673
v 22.88829349 -140.42629302 91.71976149
v 37.02738509 -124.87345189 85.73482931
v 38.04193065 -86.78331971 61.91730872
v 34.46401656 -87.83663064 59.75145474
v 43.65650192 -133.83924961 85.48203111
v 43.77098382 -134.14269686 84.95945483
v 34.96915102 -127.08815932 79.37193662
v 34.86108780 -129.08895314 76.40709728
v 33.87787193 -128.13401222 77.34136283
v 44.25647482 -136.08136773 82.63659477
v 43.24782640 -138.01380992 80.53364605
v 42.52814874 -137.47899234 79.19839025
v 42.77106375 -138.67807388 79.98844981
v -57.14670196 -50.15266687 6.43058820
v 10.16189903 -56.61346763 48.61550778
v 14.77787364 -124.37661737 55.85117638
v 53.88478935 -111.12303287 67.97003746
v 49.72017929 -109.67601091 60.67473814
v 49.82578382 -109.60066319 59.33291465
v 48.66725206 -110.55631936 61.24861166
v 34.90713239 -129.71439958 67.77247787
v 1.71784346 -106.43145442 24.74225126
v -93.82158518 -117.05617607 -58.70554969
v 48.42288047 -105.15046120 54.39610034
v 48.31201211 -102.33762115 52.51582339
v -83.93385261 -126.84886158 -48.90966415
v 49.46886003 -102.68481076 48.18367213
v 47.89179191 -103.01234573 49.88433048
v -71.63830847 -160.06499529 1.51029357
v 36.82519868 -133.37017596 50.67243055
v 31.80946782 -131.61085546 47.86621779
v 44.66192424 -116.58617854 41.25222564
v 44.67904940 -118.73955280 40.58365896
v 42.41219535 -115.07168412 41.14349186
v 43.82070899 -121.20956928 37.88492084
v 45.59327662 -121.16570771 38.28854114
v 45.31831294 -121.91007286 38.14302757
v 40.91547057 -111.23242974 45.14909163
v -54.54690382 2.87378766 25.13407730
v -89.97456729 -46.98230699 5.39943529
v 48.94760996 -119.60806698 34.34636071
v 41.65990651 -136.19028032 41.87121615
v 42.90933162 -139.79622722 44.05841231
v 40.84819555 -133.47750902 26.24457516
v 43.83974522 -142.65920222 30.42130359
v 43.45665872 -141.44493639 30.36036529
v 44.50652003 -142.94594526 31.29000217
v 42.80740023 -141.62647724 31.18682653
v 43.14988106 -146.63907886 30.52681498
v 35.48249230 -116.98026955 14.57987912
v 31.92060068 -122.62345850 16.92477614
v -5.75585570 -81.82934672 143.96192133
v 40.81323743 -68.34989041 -3.66016151
v 43.39135811 -80.52403480 -0.52525982
v 38.73464093 -112.99570650 7.58481305
v 39.49621320 -70.55291533 -3.68721387
v 39.51570392 -63.75984102 -7.52320420
v 46.14442587 -104.10554707 1.95016921
v 24.90167692 -130.16892970 13.38991802
v 33.27897191 -148.24679494 15.77181555
v 23.65876175 -141.53209329 12.42181845
v 23.61276187 -143.04572344 11.75647229
v 37.36412153 -112.80849576 5.46815898
v 37.29542345 -112.78241128 1.82748470
v 37.34738007 -113.45826834 0.91442006
v 23.84699322 -147.13631570 8.85363109
v 22.35933393 -147.82492816 10.08863933
v 22.75547758 -146.18809521 11.96725387
v 22.58954197 -147.43238688 11.07321307
v 25.02759360 -147.76216447 7.88030121
v 22.94628322 -144.60006356 12.61800434
v -55.48272654 -144.32817698 0.41773054
v -54.78242785 -143.52947474 -0.07766494
v -54.85685170 -145.26511729 0.83689613
v -54.38400805 -144.50697601 0.58895239
v -53.38718742 -142.80530810 -0.01260104
v -56.87268078 -145.75120807 1.35300623
v 35.63941270 -116.29655212 0.54096797
v 34.08332169 -118.36855114 -0.64076576
v 9.44646169 -131.02307916 5.61760552
v -57.84028396 -146.38940990 1.85995002
v -60.10757014 -146.20174468 1.53310981
v 3.31848557 -136.08089089 7.27143325
v 8.95735621 -130.12747467 4.25186381
v 9.88147035 -129.90844250 3.62486788
v 7.90618639 -129.71214950 4.17781016
v 34.93329883 -123.38171899 -2.56727659
v 35.12058035 -121.32349610 -2.63492274
v 36.74115241 -119.03509498 -7.93694612
v 9.94193275 -129.98595834 2.14129919
v 34.20566767 -126.73108280 -3.50418640
v 32.74813294 -128.61740589 -2.52124295
v 34.22980756 -127.23767757 -4.37526824
v 35.96240282 -107.81043768 -13.64685595
v 33.83960947 -127.42878497 -8.12798180
v 34.43598002 -106.92770779 -14.00925871
v 33.67038071 -107.69898444 -14.50300869
v 44.57477108 -151.18384361 31.19971231
v 38.89553249 -160.32445431 22.30703831
v 41.10120237 -158.88990462 26.83997899
v 32.86016360 -147.66316116 16.67724922
v 33.02964941 -148.94145727 16.50878787
v 33.23655576 -154.98580039 19.61482130
v 32.09932521 -149.20109510 16.90968499
v 33.09632093 -150.23960173 16.57269895
v 32.17384964 -150.75594187 17.34975539
v 33.32416713 -154.40014005 18.57967302
v 32.37042204 -154.04477715 18.78904551
v 31.77128360 -153.03143859 18.20457354
v 30.89525923 -153.89993787 18.59328710
v 31.98023885 -154.68819439 19.48514953
v 30.07719480 -152.47069299 17.46358722
v 31.05653636 -151.77145600 17.67900586
v 33.54184702 -156.07264638 21.65700309
v 29.93106656 -151.89707279 17.10069925
v 30.23836389 -150.63881874 17.01661572
v 31.36707097 -160.18885374 22.39359915
v 29.44434620 -150.92395246 16.17219299
v 33.69537741 -164.22355175 12.52028532
v 33.23722258 -164.69168663 14.02619388
v 26.02124959 -149.03257787 6.76359283
v 33.93883258 -163.14932704 8.44515301
v 24.80357327 -149.34189618 4.49225167
v 33.57260674 -164.03108835 8.67353007
v 23.27318862 -149.48938787 10.55048034
v 23.25979620 -150.30978620 2.27034837
v 27.95116790 -151.75548196 7.56672490
v 27.69326419 -150.97883344 9.90234036
v 30.49793467 -161.50420904 7.23952008
v 30.70709109 -163.21788728 9.10329539
v 35.69585457 -158.18238258 -0.79567352
v 26.33567154 -155.87650239 -1.24714023
v 36.12796590 -151.29417181 -3.96514917
v 24.48983863 -154.40356731 -2.54186802
v 35.48116982 -148.28966558 -4.50371020
v 32.28949755 -107.52844065 -14.94500507
v 35.37498415 -143.71868968 -6.85501890
v 35.41072085 -146.61768079 -4.72817523
v 35.37927940 -147.43459225 -4.62227967
v 30.73886782 -107.13277012 -15.02624713
v 31.68823943 -108.21072012 -15.37796389
v 28.44682708 -105.91266304 -13.85085005
v 25.36820807 -128.91311944 -13.28015327
v 26.69277228 -134.12596285 -12.57837098
v 26.33799426 -137.54869998 -13.27628270
v 25.38323216 -131.37827814 -12.73538452
v -3.25451279 -72.87429273 -13.34434375
v 25.32671578 -121.61939591 -14.01747577
v 22.48625457 -108.97247493 -21.43948898
v 22.23167568 -103.91217470 -18.73323694
v 21.85107209 -104.73249853 -15.56455158
v 19.92997900 -103.79656404 -17.61969179
v 18.95647496 -103.58541459 -17.96478033
v 21.01495862 -113.09617758 -19.11556534
v 20.43870836 -110.55890471 -16.85634814
v 17.67382771 -101.22053325 -24.50194210
v 19.04095709 -160.86705029 -17.04173535
v 14.25037626 -150.55984259 -12.07923610
v 8.44023749 -92.94544160 -24.87657778
v 1.22235203 -89.47525918 -22.31686935
v 18.36841553 -162.17398643 -19.55850236
v 2.20643799 -88.87379616 -23.63954671
v -3.28037981 -81.57019317 -27.62505971
v 6.73167128 -93.21331233 -30.66037036
v 26.15114860 -105.28985411 -11.66173164
v 35.62087193 -104.55869138 -12.83269282
v 34.27359462 -103.71401161 -11.62920799
v 16.05411433 -123.58326465 16.89702086
v 20.19645087 -128.62202525 14.77561146
v 40.77754915 -95.92661262 -5.29769156
v 20.62406391 -133.34107399 14.81496170
v 22.41676860 -137.57498562 12.78037205
v 23.29468541 -137.71565259 13.09837960
v 22.74057828 -138.47920299 12.74431311
v 24.11461435 -140.44347405 13.71257100
v 20.84964514 -129.95178998 14.16426431
v 20.70868947 -130.00991940 14.32480570
v 24.80223775 -131.49200380 16.27077349
v 24.94557388 -144.29120719 -9.32757743
v -1.73599529 -51.19722709 10.72196849
v -2.35573249 -59.24825743 9.09382384
v -3.42022954 -60.36675721 8.29393603
v -1.98167283 -57.03737587 9.42293089
v -9.57081094 -98.08267653 8.83793831
v -3.67719936 -55.16618863 5.96514903
v -15.29419515 -76.80750638 13.19307555
v -16.87300019 -71.50284201 9.48619470
v -16.38678089 -72.29845971 10.85979491
v -16.93780906 -72.38581032 10.87105274
v 2.57649831 -103.18770260 -35.42035073
v 1.53617188 -103.34447026 -35.67185625
v -1.67765003 -106.05863482 -33.85045752
v -18.88397895 -134.69588757 -11.80583611
v -19.68165860 -133.96312296 -12.09681109
v -18.34207214 -135.13314724 -12.20308524
v -22.35889062 -133.04017484 -12.11422496
v -16.05675556 -135.40855050 -15.13108332
v -14.65715654 -135.70600748 -16.37249626
v -4.56864294 -104.29514199 -36.76124662
v -4.04223800 -104.40590978 -30.75231053
v -9.79879312 -104.33961451 -38.45133632
v -3.44940531 -102.89218277 -30.33369035
v -16.11251198 -102.65907645 -39.02804479
v -17.88336597 -101.96889937 -38.99256513
v -27.85970643 -59.23165753 -15.17201215
v -23.79543334 -103.71643305 -39.25270587
v -26.06595121 -104.20560092 -38.88015077
v -29.09260243 -105.19468784 -36.71516478
v -30.41387163 -104.06456888 -40.18005729
v -33.67391974 -107.71179944 -37.29369491
v -44.87003386 -54.14450169 -11.81859802
v -50.02640933 -33.22899714 -1.41039153
v -1.38918264 -83.20695907 33.33531693
v -1.35883153 -83.59381557 34.04163569
v 0.95873571 -87.55049109 35.65004468
v -76.60130411 -95.11391819 -29.75046076
v -39.91740569 -103.90228778 -42.09895059
v -80.51227778 -40.22340477 33.63812715
v -37.63452917 -132.89788365 -10.12927294
v -41.95412248 -108.16741735 -40.47457129
v -42.23466665 -107.68347979 -39.76077586
v -42.46294871 -108.75853896 -39.40702230
v -41.63059965 -108.35999250 -39.21927512
v -43.29999909 -109.65000093 -37.39999980
v -42.27166250 -118.45114082 -42.83794761
v -40.31365737 -128.76966596 -44.10947487
v -43.04641858 -125.51069260 -47.92781547
v -40.58672115 -129.12409008 -43.08845103
v -39.67833146 -129.80306149 -43.46251488
v -38.50166872 -131.27103448 -39.74819928
v -39.30187225 -133.67049396 -47.04786465
v -70.76302171 -87.78834343 -26.20720118
v -69.36421990 -85.51592380 -23.60240556
v -69.74685192 -110.34987122 -55.87100238
v -71.28783315 -138.91059160 -49.57007244
v -70.06480545 -110.53568870 -56.38350546
v -72.92804122 -139.41468298 -48.82390425
v -83.55708420 -134.01019573 -57.58815259
v -82.21404254 -113.49269003 -67.27281213
v -83.04784447 -113.97599429 -68.37788969
v -88.91832829 -119.43311989 -72.68851995
v -22.88700081 -145.69601417 115.74116349
v -83.09336007 -180.37517369 -7.03990553
v -36.89371794 -133.66530836 -46.67998105
v -34.78867561 -132.24880397 -43.58037934
v -29.52886932 -136.26472652 -47.95179144
v 18.11042987 -85.80889553 85.66685021
v -36.63180396 -153.76067162 -23.30353111
v -35.33793613 -153.73840928 -22.90956490
v -37.15407103 -154.07066047 -22.22880721
v -8.87834560 -140.73723555 -44.30099577
v -7.20578060 -137.94195652 -43.86258870
v -5.15963556 -141.43447578 -43.27999055
v 7.45076500 -165.80101848 -22.20770903
v 14.87449091 -163.78019750 -26.55947767
v 16.41291194 -160.88011861 -25.79543367
v 22.14852907 -149.65215325 -6.29101694
v 21.58388495 -148.89141917 -5.28569194
v 22.52306044 -150.37521720 -7.18728267
v 20.66428214 -147.61248231 -4.14462201
v 21.47401683 -148.33498001 -4.25201701
v 21.09996602 -147.59100974 -2.88267527
v 24.73282814 -149.36701953 -9.88397188
v 33.56818110 -165.20474851 15.11013042
v 33.02156925 -164.36418891 16.09303243
v 29.68366630 -139.02997971 21.80234529
v 33.54955092 -139.62425292 31.37329221
v 34.08170864 -138.98962736 32.97631070
v 35.67220271 -137.24255562 32.05962107
v 14.55592178 -136.75199449 53.76630276
v 17.36422814 -134.60189104 51.79663375
v 15.19409474 -137.09297776 55.29407784
v 16.17215015 -136.63284481 56.08857051
v 13.58473487 -136.78416610 53.75866964
v 15.57492372 -136.72463596 57.12252110
v 12.43886352 -136.58694923 53.38122696
v 16.22462459 -134.44824517 49.81709644
v 18.52547005 -135.03311574 53.45729366
v 17.95154996 -134.24970210 51.65863410
v 17.23662205 -134.30827856 52.37446353
v 16.80485532 -133.89521837 50.66010728
v 17.23221876 -134.08502936 50.55844411
v -91.17232263 -158.24612975 -15.77183232
v 34.76952761 -137.14510202 29.34584953
v 30.23065627 -158.30214322 7.66449515
v 46.47180438 -101.44458711 50.16067624
v 29.82815728 -165.85810483 2.32057134
v 29.46754731 -166.49849713 1.47799379
v 27.73911506 -164.36655819 2.48699309
v 1.18790858 -138.74579966 17.33476855
v 7.90777989 -136.49865985 39.44848105
v 11.03583444 -135.06388664 38.49345073
v -37.16276214 -160.30710936 98.56398404
v -40.24905711 -159.36101973 96.55613452
v 42.35215113 -152.83188224 44.38449070
v 42.58812219 -153.40670943 46.52428254
v 41.16296768 -152.18430758 43.89530420
v 41.11509770 -155.71266413 51.17606744
v 43.14433038 -155.47710657 54.82074618
v 43.99560392 -155.90585768 55.66320568
v 45.19169033 -155.76781332 55.62357232
v 44.83972117 -156.32531047 56.77751079
v 45.91710120 -155.72385490 56.67148158
v 45.80496624 -156.26198053 57.32790008
v -78.34789157 -36.25349700 26.80059522
v -78.16237956 -37.33684868 25.22543445
v 47.23841697 -143.78425479 63.49844486
v 48.18398878 -142.95108616 65.48254937
v 48.74531925 -145.35942674 65.30740857
v 30.91880120 -103.70983183 -9.44362674
v -4.80319001 -143.32053065 28.22006680
v -4.52432642 -141.17297530 27.53466181
v -4.06007888 -142.81070232 27.95038372
v -3.01302411 -142.85001159 27.50539593
v 39.42420706 -96.65871412 -4.85450216
v -11.57818921 -139.98271525 -30.29988520
v -40.84853083 -140.87781310 -19.56779882
v -4.06534830 -137.03274727 100.22320598
v 42.63716936 -145.56425810 84.82736349
v -3.35098570 -136.51832938 99.71451759
v -2.76498031 -136.13504171 98.86053205
v -2.01196922 -135.90258360 98.39273244
v 47.46999964 -103.02056372 53.05938795
v 48.18308726 -101.49058700 52.23676935
v 0.04345730 -133.12166929 8.30246974
v -1.05875812 -130.92359900 8.16987921
v -0.18585118 -131.78859651 7.19630765
v 0.10091338 -135.02462208 8.99008662
v -7.76355062 -122.19551951 12.43432984
v -65.54361433 -151.68231726 -35.78571975
v 28.34883705 -161.25532985 17.64000580
v -32.87174180 -132.16587901 -42.98694804
v -37.37782314 -132.57940114 -38.44358400
v -39.49044272 -133.42033327 -32.35267475
v -31.79934248 -136.36608422 -33.77921507
v -30.65807931 -136.67549193 -33.17799419
v -42.23776981 -139.01792467 -14.26124759
v -35.69147363 -137.58537173 -17.82844029
v -15.47373086 -136.40047610 91.05890244
v 23.31702970 -139.90330696 14.81186599
v 23.29469472 -139.53532279 14.13326152
v 23.39426056 -138.36252689 14.07319400
v 23.45945127 -136.85955107 14.75934032
v -88.90843391 -119.01124567 1.50454824
v -87.40472049 -122.26818502 2.15349975
v -67.20721722 -156.84433281 -2.30585854
v -66.40724838 -157.74880350 -4.82660159
v -56.97253719 -54.26512286 5.66304103
v -35.10744870 -128.16588581 84.73180979
v -73.75220954 -138.79983127 -49.75311831
v -67.08343327 -161.19173169 -0.72700816
v -71.56627625 -93.56215596 -21.40599303
v -71.43321633 -92.40893275 -21.41892724
v 1.85249152 -134.77194309 95.77672184
v 7.02644186 -133.72865319 34.51344743
v 6.35196408 -134.57085192 35.95244139
v 6.25453005 -133.52167606 32.88149461
v 7.04080053 -133.39112699 33.68249163
v 4.40458767 -138.49163055 26.71956457
v 5.07789198 -139.21675086 25.58794990
v 5.37568284 -135.80369949 28.80731411
v 36.68861091 -147.11607993 79.21556383
v 25.13519675 -146.65034413 87.93912083
v 16.80379920 -136.59527898 94.28928047
v 15.89288935 -136.19020581 94.70258653
v -57.01591074 -147.51245081 1.73012528
v -61.38939038 -147.57038653 3.28866509
v -61.35516614 -146.72920108 2.01410335
v -64.40715492 -146.83605731 3.66534432
v -64.25455958 -148.09535444 4.66417288
v -61.69630215 -146.57808840 0.22483220
v 19.03943159 -85.63268930 84.64158326
v 22.83624373 -134.07319784 17.39398204
v -77.45286822 -58.00831318 14.62551858
v -76.72282308 -58.84444714 15.24875592
v -76.46201551 -59.41103399 14.26926535
v -6.81883702 -116.71235412 125.41249394
v -85.50233394 -135.13769209 -0.61598071
v 16.43464714 -144.24028993 77.68931985
v -33.81217271 -125.48829615 84.75454152
v -33.54343399 -127.05996633 84.46384221
v -43.55966672 -143.35787296 95.71302682
v 1.28163653 -133.87809694 94.96233612
v -25.89562908 -82.37769455 80.25055379
v -26.27993934 -81.21582121 79.57719266
v 43.30755025 -109.89012569 47.30316252
v -74.57748055 -153.32533419 1.35223626
v 30.01412936 -161.67129576 16.25376195
v -3.96279665 -142.68708229 46.70628160
v -4.69466392 -141.65475965 46.66569084
v -4.61986288 -141.98058844 46.18650675
v 3.28450440 -137.51080632 46.44776508
v 4.61416738 -137.40751147 46.06388509
v -10.17418038 -141.65073633 45.25923729
v 38.75377029 -144.67841387 74.50000197
v -1.66760245 -141.99596643 26.66663192
v -2.89394776 -140.60007036 27.35633589
v -15.23043029 -142.54271984 38.16631809
v -14.44611885 -143.10866594 39.00737688
v -14.60943278 -143.30260456 41.20629281
v -13.48187774 -143.30379665 40.87096453
v 28.18441391 -152.48972178 7.68426200
v 25.18908866 -131.55184686 16.44358039
v -57.97321349 0.40186383 6.41060993
v -58.22947249 -0.58087258 5.21400338
v -29.27046455 -153.07216346 -20.42792737
v -33.14006701 -153.71493995 -21.73851617
v 35.16164050 -136.46386564 30.72361834
v -68.16346198 -161.89482808 -1.89864368
v -74.28471744 -167.08929837 5.40492451
v -71.80427760 -164.93479908 -9.23516136
v -72.68843055 -164.82469440 -15.52405767
v -74.53195006 -168.95766556 -8.36725533
v -80.60265332 -134.95032489 -50.42109266
v -84.09624547 -133.44533741 -54.20134217
v -85.42520553 -132.70887733 -55.29772490
v 16.50299504 -148.99608493 -4.15718788
v 27.57573500 -123.93566966 89.81058747
v 21.68954164 -121.17747962 91.57817066
v -16.68867469 -123.59884381 81.84836805
v 42.73741692 -137.58333027 78.04412395
v 40.16276449 -132.15987384 43.24515164
v -84.46253836 -38.62682357 23.68976176
v 21.12426050 -106.98983818 -14.79672827
v 4.38205758 -119.75400150 -1.44256616
v 3.89287085 -119.63229626 -1.23622490
v -5.62834833 -117.71773547 15.99547081
v -6.19671866 -122.61559814 13.30746338
v -49.35669899 -137.12504506 -26.38512477
v -52.15927213 -134.20426846 -26.42789483
v -58.32099169 -133.89803469 -19.88576725
v 23.34602922 -153.17098796 -4.26847488
v -65.96047431 -158.87016058 -7.45345000
v -66.79931283 -158.51221979 -7.33643537
v 31.53471276 -142.68094301 15.17970208
v 31.61836416 -143.30269396 16.81240462
v 28.96883711 -133.91487300 17.88154431
v 29.66685407 -138.37669790 35.26011482
v 17.09309220 -133.77900422 49.79711398
v -42.06981510 -155.58640659 99.02800620
v 23.90524372 -122.38100171 89.89706635
v 11.62759867 -133.68946314 93.63871813
v -23.92313629 -142.19498634 98.68074208
v 34.35040638 -145.12306452 76.20143145
v 3.66654084 -114.22162503 73.05549085
v 19.58499663 -131.74025714 26.52880549
v 19.10834946 -133.57953727 25.76043457
v 19.02855374 -132.53106177 27.47745626
v 22.41071127 -131.47398829 32.13667870
v 22.11164311 -131.65909052 30.79093806
v 21.53403684 -132.57020712 31.87069669
v 12.05238514 -134.80778039 36.40845791
v -12.47816160 -141.71013236 43.40291396
v 7.46995118 -133.12244415 32.75170922
v 14.76903167 -135.02964377 30.56824394
v 11.54126786 -136.25274599 28.20592932
v 8.41041561 -134.93674994 28.54525112
v 9.93428193 -133.55876505 30.74080311
v 2.21282523 -137.42806017 12.56348751
v 2.42013624 -136.65789366 10.17658692
v -74.58262146 -114.81803656 1.92886882
v -74.28178936 -113.49623650 1.98947894
v -75.02765954 -116.35024846 2.37357966
v -74.47209954 -112.64184862 1.69426878
v -75.84065944 -118.20298433 1.65888539
v -75.84991306 -120.97541243 3.72906146
v -75.79569519 -119.37636882 1.32658274
v -76.54619962 -118.74350905 1.20093103
v -76.66085660 -119.43850666 0.44780341
v -77.54522562 -119.06214058 0.75391529
v -77.83193141 -120.52383274 0.54607034
v -1.49790558 -101.96148604 -29.07228656
v 0.61130768 -101.80785507 -26.55472234
v 3.93874710 -101.10297799 -21.06887288
v -79.06065881 -131.46907091 3.25671094
v -60.48986316 -145.39432526 -1.74211070
v -61.44838780 -145.95066011 -1.31884404
v 32.36524761 -134.95592773 31.85687587
v 24.76709895 -140.97288251 17.03155041
v 5.67823555 -101.12414509 -20.17663978
v 26.88364871 -160.25173664 8.60280078
v -86.35997772 -132.18225539 -56.20885268
v 32.09698200 -129.39034402 39.34660926
v -47.22624645 -107.15369880 74.47220385
v -47.55698144 -108.79811645 75.13394207
v -46.15601897 -109.92369056 75.37370920
v -42.97885671 -119.33900416 85.46726406
v -39.34939578 -120.82528323 87.35729754
v -40.14620185 -122.02241272 87.71518618
v -48.02402854 -123.03698063 87.58521825
v -49.89745468 -121.82566524 87.52769977
v 26.85423940 -133.59129429 16.37777500
v 25.67830496 -144.80334520 9.77046881
v 22.53421955 -131.09406829 29.33152393
v 20.80339007 -132.02068210 30.65576777
v 30.77635169 -155.58570623 11.59824897
v -76.48500055 -148.76200259 -32.59631246
v 30.22109345 -161.27875447 15.20632766
v 30.20788170 -163.00518811 14.36712034
v -71.62565738 -111.62187159 -22.53941447
v -75.69427788 -138.01367581 -33.65706652
v 27.20110863 -159.04864669 7.42339483
v -73.00627977 -138.61176372 -2.10284605
v 26.96228027 -159.79941189 8.93677771
v -94.52307224 -66.08020514 12.51782943
v -55.00870943 -122.35815823 100.89647770
v -54.95677143 -123.25288355 100.77583790
v -78.79034430 -134.67441499 1.14573690
v -70.26197016 -138.11124861 -3.37084103
v -67.59259850 -142.68663526 -2.37399456
v -67.71963090 -143.69326830 -1.54236821
v -67.86040217 -145.73918283 2.23316019
v -66.31457806 -146.09046280 2.77245534
v -85.56161821 -163.45207393 -3.03373300
v -73.97782058 -128.05218995 -30.32113612
v -76.08744502 -136.40931249 -34.22396630
v -67.21433997 -70.96248120 52.29822919
v -79.18035239 -110.90904474 3.51860444
v -24.19481054 -68.69404763 67.72953272
v -24.26686510 -63.52048367 62.26827204
v -21.70527168 -92.89414436 87.36691624
v -49.64393005 -124.01517481 104.68512028
v -37.21470013 -144.88773048 88.17663789
v -99.21968728 -66.77016616 0.73542824
v -65.76764584 -67.74672866 2.23852461
v -69.16383654 -74.79822636 -1.36744906
v -80.20288497 -86.38027310 -10.17717738
v -72.09798694 -93.59394014 -18.76044087
v -71.22343034 -96.53883427 -21.38614841
v -70.13705373 -90.63569456 -19.11350526
v -69.88630444 -87.00907975 -22.93108590
v -66.94063544 -78.12938094 -2.10912991
v -65.49691409 -84.73614603 -18.34862679
v -93.41480583 -115.80411345 -62.73078173
v -85.32215655 -107.52570629 -43.36738214
v -72.78733701 -140.72419703 -43.98871958
v -74.29505140 -138.20104301 -40.24752975
v -76.25191659 -136.12681627 -31.39097244
v 41.88183695 -138.11853528 29.15433235
v 16.84080064 -123.04718792 77.08911598
v 31.46434575 -129.19269502 82.82191306
v -17.15507358 -135.09470224 -13.77727091
v 49.07410964 -46.62364721 34.43244472
v -81.67853206 -69.79233772 12.06065714
v -21.90189064 -70.48351318 -20.80293745
v -4.01914259 -125.51602721 11.49849780
v -72.96810299 -162.36706078 1.97830307
v 31.00433573 -141.35995507 15.06808959
v 1.49156281 -119.45433170 -3.27682379
v 26.00395307 -159.38925743 7.04715960
v 20.59558406 -132.88746774 22.51266129
v 27.31924690 -146.62055671 87.97237277
v 35.02328694 -31.24210984 35.14786810
v 14.94520623 -138.18229735 58.18360671
v -76.46076381 -97.47259319 -34.80133414
v 35.64326465 -50.79340190 -19.37276497
v 30.99707142 -160.35653651 -11.96077187
v 6.43698219 -91.94484353 -26.48874745
v 8.88125133 -99.82381016 39.02231529
v 50.95733330 -101.35812312 48.93315211
v -40.97184911 -137.42037117 -12.46503182
v -11.62293274 -112.12754995 16.09069854
v 50.85557699 -101.42528266 48.66047576
v -24.02557060 -136.63950562 -15.83625935
v -16.02760516 -139.72193003 -20.24596371
v -77.37375051 -166.31032526 -19.23581026
v -76.84169710 -164.97063637 -20.62709257
v -85.40147543 -178.93666029 -8.81027617
v 11.48553006 -172.79012501 -17.65605249
v 31.66233376 -165.66880047 3.31596285
v 2.58971844 -147.55229652 -21.91689797
v 1.84332323 -147.89125323 -21.72746509
v 11.51255239 -152.30041742 -13.95016909
v 9.13221948 -150.51448345 -17.03340560
v 34.61953625 -155.39380908 -1.21102703
v 35.53618863 -155.19924462 -1.76393741
v 30.28760850 -159.36210752 2.09477521
v 33.02965686 -162.07791865 4.92755417
v 34.85905007 -159.63619947 1.72066758
v 24.50016513 -153.65213156 -3.71799199
v 25.31550825 -154.45485711 -2.93882028
v 34.61406007 -151.12683177 -3.88058671
v -96.86919302 -64.74290043 12.24586181
v -78.81183177 -157.76668489 0.80021564
v 27.49619633 -147.05930650 87.59524673
v 23.79676886 -142.16189086 90.73845297
v 24.12363328 -141.16889238 91.83996916
v 25.73757805 -145.39884031 89.29580450
v 37.76029870 -147.82401919 79.61858809
v 37.23999113 -147.00308442 78.51665467
v 36.98048368 -147.65843749 80.12834191
v 37.90860996 -147.90895581 81.97127283
v 25.54331720 -144.46923137 89.74256366
v 11.17277611 -151.45315230 -15.38218837
v 43.26675832 -142.47632027 32.86889568
v 15.88971727 -46.10627517 -14.41231184
v 36.62544861 -161.71713173 21.42254636
v 36.81039438 -135.81304252 60.12049690
v 42.20801219 -139.82696831 30.01235239
v 44.86165941 -87.52834797 64.33260441
v 24.53283221 -134.14858282 20.78671753
v 34.52093527 -138.73656094 28.75004150
v 21.15488611 -132.84286857 34.60111097
v 43.91792789 -153.88792753 67.76996702
v -49.87403750 -145.94466984 107.67650604
v 9.76588577 -124.63045865 3.69256409
v -65.47201425 -66.80706888 2.53357994
v -16.28586464 -104.56540436 113.46346140
v -97.66036272 -59.72905084 4.02961439
v -12.90008146 -67.56462902 10.04750561
v -77.54892856 -60.92634797 16.25088230
v -19.13878322 -145.20573616 -16.40604623
v 36.31325811 -140.36716521 33.52813050
v 13.06588948 -67.83849746 72.04094529
v -71.40047848 -165.20650685 -22.68121205
v 31.72633424 -143.75294745 14.67774622
v -74.72590357 -158.16864371 -28.55107188
v -37.21040487 -61.12122536 54.63241041
v 29.53292802 -86.39381081 71.35990262
v 17.62711070 -67.55764037 69.15562600
v -2.20367429 -24.37594533 -6.04041386
v -31.13339283 -62.72752583 56.64085597
v -1.41901535 -3.21866712 11.17818616
v -0.89012971 -80.68732917 -20.09477466
v 21.40411921 -144.09425855 2.33623665
v -76.97805762 -117.91503429 2.13622185
v -79.14483547 -47.01746255 37.50475124
v -23.78116176 -10.31553093 27.63613686
v 15.44743404 -156.59995377 -15.89469425
v 41.43608361 -155.99112213 38.18133101
v 14.84287530 -134.95735824 94.27344799
v 22.90682308 -125.36737323 100.61426461
v -1.86525611 -78.97417992 -19.14532669
v 52.06507817 -101.10756010 45.80214247
v -79.51030880 -47.84105718 15.47248755
v 19.29985732 -128.83763015 14.71281517
v -76.50933415 -33.67557377 31.98194504
v -36.40735522 12.73975894 16.52684063
v -0.84251986 -102.51659155 -28.81917357
v 24.42985401 -144.12350953 14.46325798
v -14.83269874 -95.59245408 -34.57555920
v 6.66510267 -92.14068949 -26.44884028
v 36.46377847 -132.45689869 42.54648462
v -58.98426101 -108.70802402 97.03481942
v -43.12085733 -141.23518765 -22.82595821
v 12.53602840 -118.83546412 9.86862648
v -98.92352670 -64.55957144 2.58535845
v -3.72694945 12.22526561 5.06031187
v -50.39079115 -134.53313708 -27.66323276
v 33.04903954 -163.06333244 19.97709088
v -64.03702497 -21.68296836 3.67028941
v -47.75900766 -143.45110953 100.47942400
v -46.13392055 -88.05998415 -29.79485691
v 42.82029718 -131.77095354 26.88839100
v 37.92721778 -145.99120617 73.80116731
v -18.78465898 -79.58199829 107.58335888
v -9.64740198 -141.50844514 -16.03272557
v 8.01140815 -149.86179769 -36.56747565
v -15.16861934 -139.30049539 -13.25081009
v 8.20684154 -156.40991926 -17.14027487
v -45.29959708 -139.79896903 110.97229272
v 42.78306663 -155.31782806 52.06116289
v 10.15227661 -61.40667945 65.46960026
v -86.90699935 -109.40149426 -47.15277627
v 41.11484811 -86.67130023 -1.67013274
v -86.98219061 -175.67554116 -10.19544620
v 35.96807644 -128.97561491 77.65214145
v -78.00495625 -17.30762981 11.10229362
v -0.14826957 -140.44342935 -37.97367960
v 38.34587708 -8.20273720 15.04708268
v -38.00296411 -148.18929136 -14.54144903
v 0.24963592 -96.27934545 143.34951341
v -36.09912470 -60.57975069 54.50046808
v 33.93070772 -164.30035233 17.22479053
v 22.25889079 -139.39239085 92.46048331
v 16.97741635 -101.21645778 -19.68292147
v 56.66669458 -83.81500840 46.15745693
v 40.75267911 -140.46281576 32.84234554
v -38.97535428 -152.06620097 92.22324193
v 34.94577855 -12.14277372 -9.81574226
v -67.95852631 -96.49430960 88.73552829
v -12.58817688 13.34516518 2.50775157
v 24.82195944 -115.96482247 98.98038208
v 46.01204395 -39.38453272 -4.50757099
v -81.61646873 -57.55500868 -4.36507631
v 21.34225331 -134.41960514 17.73717627
v 35.35086662 -165.88690877 20.93589306
v -100.02919286 -95.06500512 -8.48967396
v -54.60340902 -87.72978932 59.84867364
v -34.81008112 -134.96038318 -34.51242670
v 52.94917524 -140.04105330 76.23600215
v -16.99253358 7.01072253 12.86547445
v -10.87558735 -116.63030833 14.71513044
v 42.23973304 -82.83253014 -0.53917640
v -42.64555499 -139.37969506 -1.93042983
v -48.54226112 -86.84666455 58.55277926
v 35.31926498 -162.86090016 17.68428087
v -22.14826830 -79.03970778 100.75122118
v -47.73903266 -131.75094128 -48.96724969
v -66.28748029 -158.02253783 -5.90440910
v -63.10746819 -20.80485597 43.29800606
v -89.70218897 -115.84471166 -70.07331401
v 45.00285536 -88.98975700 -2.23566405
v -8.65710154 -80.83713800 128.85846198
v -74.99120384 -62.23508716 51.81476846
v -65.31132013 -161.26632690 -9.45719238
v -61.82567775 -34.99018773 52.22498998
v 6.52893214 -8.01014900 13.81687168
v -69.58603859 -122.90580571 -60.48962101
v 8.02715775 -129.56933677 -1.97406253
v 45.56738585 -74.43088293 2.77209841
v -35.29380262 -83.44726264 82.32402056
v -72.45908678 -43.46904531 54.07204852
v 4.73503536 -83.31068605 126.96425617
v -2.54341657 -82.11049438 131.06577098
v 18.00778694 -86.29374951 88.23683858
v -29.25618552 -115.77218771 105.14647514
v -12.03504018 -42.21851006 44.20559853
v 53.85016277 -98.69378060 46.05735838
v -69.36992705 -47.52661288 58.68905783
v -68.93396378 -134.09438729 -54.12831903
v -88.87714893 -138.51928711 -9.28818714
v 15.83645120 -143.22969317 74.79310781
v -89.18226510 -48.05025458 19.13203485
v -11.02571841 -105.68916798 14.42986075
v 28.65776420 -133.40282440 52.90103704
v -39.63518515 -157.16928244 94.66012567
v -98.18722308 -61.05746329 2.80073262
v -26.40319057 -133.45366716 -7.80613488
v 33.30215812 -160.50019860 10.80065873
v 7.43989600 -7.01586111 9.67638846
v -56.11639842 -86.96458489 59.30294469
v 22.75407687 -83.89176428 81.96862042
v -89.88351375 -156.11070395 -20.15919238
v -72.11700082 -120.81722915 -25.85085295
v 32.90182352 -139.11867142 23.78689311
v -14.77725711 -80.80501109 114.74347860
v 12.59890478 -130.63432276 11.16297860
v -44.42038760 15.09739179 14.47149366
v 17.07998291 -145.13963461 78.30453664
v 39.48017582 -58.55760351 -11.26017701
v -16.07560180 -81.38369024 116.27219617
v -54.00091782 -117.79095978 93.99626404
v -44.62792724 -21.93361148 -5.96861634
v -6.58095302 -138.57625425 -17.72673428
v -55.34030870 -115.89287966 100.58692098
v 46.69284448 -152.75470912 79.48127389
v -73.17544520 -145.10667324 -32.85275400
v -20.27616464 -154.27729487 -23.98957871
v 50.88065192 -36.87137365 9.19207931
v 19.29162070 -25.80983005 -9.07834899
v -11.88918669 -43.54591668 -10.11401042
v 9.43077635 -123.73255938 110.21516472
v -53.97061631 -61.08436361 70.83632052
v -69.81564313 -91.70553833 86.30706370
v 47.75470495 -149.33158457 49.21662062
v -20.81750892 -152.39925683 -19.64459009
v -90.54749459 -127.47474015 -12.24707440
v 40.56691751 -137.61974871 93.37374568
v 50.33440888 -40.32036662 5.43354172
v 39.88842666 -122.52047658 90.73343128
v -69.85975057 -41.74062982 0.72268402
v 5.99474413 -114.88147825 73.64524156
v -44.23222691 -144.19624209 96.90028429
v -12.57789601 -17.13020541 26.42787993
v 21.01145126 -139.08970356 91.28796309
v 4.25957004 -143.64019036 -36.27230972
v 49.67352003 -28.82673405 1.72919047
v -50.34910142 -152.13589370 -7.37153320
v -86.91063523 -112.76507378 -18.80076155
v -66.49074703 -7.39416480 31.84033558
v -36.27386689 -161.89202666 114.20151591
v -18.79905537 -103.65168750 -38.52934390
v -24.96883646 -25.83559789 -5.00389747
v 26.73537470 -135.73409617 18.43953505
v -66.33882970 -14.01242893 5.43286139
v 0.70736679 -103.99679095 133.87382030
v 49.72220585 -94.17121857 7.96527695
v -74.48210567 -120.03527582 -65.80918282
v 38.53639215 -141.34478569 91.42276645
v -5.42037887 -64.18994814 10.34255419
v 25.88221803 -170.26099563 -2.37340969
v 7.18673645 -66.19293243 21.00449614
v -96.11375630 -107.34951496 -14.85323347
v -8.88397545 -133.95325840 25.41908249
v -11.60302479 -137.82759011 -21.15800604
v 25.68465471 -71.23012841 65.86033106
v -71.88566774 -92.20687300 -31.24374151
v 36.68337688 -101.00135952 -8.95228237
v -1.17746927 -13.01289815 -2.50775157
v 4.39735362 -90.21535516 -26.28652938
v 9.16725583 -78.14625651 96.84538096
v -74.75459576 -74.93661344 78.86685431
v -71.95598632 -84.86109227 70.68026066
v 2.08166218 -45.44776306 48.06040227
v -4.02634311 -43.36289689 -10.49293205
v 23.08124118 -83.92772079 81.10548556
v 30.10857850 -165.73388875 2.77267559
v -5.84671507 -9.70018189 -1.28829700
v 7.28455745 -36.70433536 -11.61386445
v 13.19762412 -101.97434574 36.42815351
v -28.41757797 -70.79707831 66.98901206
v -79.93539423 -100.40883720 -36.34899855
v -34.74522382 11.29741501 1.87742489
v 45.83871737 -103.52408141 49.17147011
v 40.76076299 -76.17319375 60.85993722
v -5.84087614 -119.65839565 86.65900677
v 27.47541852 -133.63113999 16.88230224
v -57.49737844 -73.82069528 -23.78189750
v -34.84454378 -133.07461143 -4.85797552
v -34.48494524 -44.11472753 44.04586926
v -25.16400069 -137.60732114 -25.52922256
v 10.44653263 -77.55491138 91.41940624
v 31.65002540 -79.08185571 70.13129443
v 31.23516217 -129.32702899 18.85177381
v 30.99356778 -136.26118004 24.10988510
v -90.53353965 -158.40724111 -13.64287827
v -13.77824135 -87.25837618 -29.84562330
v -46.80617899 -50.01012981 -6.21272950
v -18.30727234 10.92318352 0.50044811
v -17.63901487 -82.54690468 114.71754313
v 51.41011626 -62.90582567 33.74911845
v -90.45528620 -160.49017012 -18.02622154
v 17.00661331 -119.97283250 67.75077432
v -17.78369956 -135.52853465 -12.47831155
v 39.29479420 -135.11939347 26.52044967
v -76.23617351 -168.78050566 -16.22296125
v 46.23912647 -136.30737364 88.66532892
v 41.44610092 -139.21982050 30.04517406
v -75.50962269 -166.30935669 -18.75750907
v -24.54045974 1.62063621 0.95860084
v 15.12607466 -141.34943485 74.12906736
v 10.17548144 -135.28497517 14.63484857
v -74.90351796 -168.24865341 5.22970455
v 43.99303719 -153.94005179 49.72046614
v 30.80811352 -139.40832019 22.39498310
v -75.27565211 -141.01772010 -32.39917383
v 34.73454341 -133.03427398 -2.25838902
v -20.89057863 -101.26995295 90.03072977
v -66.00482017 -78.66412401 77.50239968
v 7.62568321 -55.76610565 23.21764268
v 0.33534257 -12.25613616 -2.19628797
v 27.94829570 -33.36042538 -19.95719224
v 34.06176344 -12.01377530 19.78930645
v -75.72146505 -110.92572659 -57.27474019
v 44.87609863 -142.49640703 30.68371117
v -33.21879357 -136.05669141 -35.26284546
v 40.10742158 -161.64138913 30.49441427
v -40.66783935 -52.52490565 47.63434827
v -10.92895307 -81.35110885 133.31827521
v 20.18066868 -23.13571423 -9.08621680
v -71.46415859 -111.74622923 -27.25390904
v -30.16351722 14.24731966 3.24816280
v 33.56276453 -128.83818150 -3.27944336
v 41.93123803 -133.20353627 85.01459658
v 24.84936081 -151.98419988 -4.25466010
v 15.07115550 -53.09658125 48.83170873
v 54.18156460 -113.23696375 71.38048857
v -76.21944696 -176.56102777 0.40384638
v -7.64617790 -142.82059669 -26.02448128
v 39.92483392 -125.44031441 95.05287558
v -22.42490835 -11.71664800 27.87114680
v 46.80501670 -153.26407552 67.66665727
v 26.40707232 -134.65251029 13.94372620
v 1.89011451 -157.35006332 -25.07365867
v -57.63954297 -8.98240227 -2.96080369
v -72.83174992 -85.26252210 80.63536137
v -17.52045564 -143.08586717 117.47033894
v 51.75818875 -80.68847656 39.86396641
v -28.46159786 -107.59382695 98.61993045
v -34.62257981 -126.09440088 84.94571596
v -22.12526277 -133.69548321 84.20912176
v -26.75567381 -77.44576782 77.23806053
v 11.15211193 -37.57428750 -14.74802569
v 10.77068131 -112.39270121 97.73001075
v -32.23924339 13.72229960 14.21154104
v 44.13557053 -133.94424319 86.64140105
v -21.45875990 -133.26452672 -12.01690827
v -80.99197596 -157.99531341 -25.21611005
v -77.72859186 -63.21731955 72.39867747
v 36.04545817 -134.81017947 59.44356695
v 51.79985240 -134.11407173 71.33688033
v 51.75342411 -66.91315770 22.25611545
v -6.78126002 -138.05654645 -18.90814304
v -65.35241008 -40.45262560 3.18957656
v -16.88523777 -82.71073550 119.96924132
v -50.97317323 -149.87868071 -4.38862527
v -77.43042707 -55.62052131 45.91095448
v 6.61454722 -135.10516286 7.69534847
v 48.09913784 -153.10770273 64.38291073
v -79.42337543 -72.31055945 -6.99453475
v 36.21289879 -135.20924747 22.56757207
v -6.90508028 -39.58760947 -9.38884635
v -10.99400409 -140.47256112 -29.90353666
v 47.75479063 -145.10487020 61.87679991
v 2.24736892 -140.16307890 37.55019978
v 4.63230629 -70.80478966 18.97862367
v 32.46302903 -162.40628064 20.53212747
v -13.19909655 -142.55809784 41.99542478
v 21.11377381 -133.13792646 33.68628398
v -83.81094038 -180.08480966 -8.18358175
v -75.59353113 -61.31875888 54.24751341
v -43.46009716 -142.24958420 95.06531060
v -82.73632824 -121.01582438 5.00252889
v -45.41055113 -145.38939297 -39.05952722
v 41.79081321 -138.84708285 33.14588964
v 26.72291361 -118.85356903 102.23710537
v -30.51906079 -49.12646860 50.83991215
v -2.66980589 -115.86834490 125.49632788
v -10.78528631 -146.23580873 -35.60414538
v 46.07602954 -155.71743250 62.12721393
v -46.08642682 -43.39978099 -3.48758302
v -90.10930359 -154.11865711 -13.84600904
v 26.11777745 -141.12122357 -11.98520418
v 34.15697813 -131.85848296 -3.10548441
v 17.27816835 -160.69447994 -5.56918047
v -54.40716445 -157.83396363 -19.05576326
v -77.59668678 -64.80766088 73.08391482
v 12.35078182 -153.00723910 -24.97231029
v -41.13781825 -124.36072528 -44.34465617
v -74.39658046 -48.25379699 58.18718299
v 3.61227687 -124.12828952 83.66749436
v -21.79350145 -134.74585116 -14.27566633
v 3.27561144 -97.28421271 39.40743208
v 16.72303118 -126.21150911 78.21910083
v 44.03232038 -152.66740322 66.43620133
v -80.83104342 -140.74437320 0.44207787
v 4.11812682 -64.48457390 13.40915728
v 39.20832649 -113.40853572 10.10598429
v -30.67293763 -153.14570069 -23.99995364
v -74.39446449 -80.80718666 78.40405405
v -8.72842781 -3.24617676 13.11697904
v -73.90408218 -168.06511581 -11.73441764
v -64.22669441 -114.98403549 -55.80922961
v 28.02669257 -119.91582811 94.40127760
v 5.74803306 -19.59128119 0.10528691
v -3.94580932 -98.38950634 19.76840012
v -41.03072733 -159.94308889 114.84224349
v -72.28286564 -164.93639350 -10.95875911
v 3.81095009 -26.14752948 -7.75201432
v -3.01910238 -132.79981911 20.42885311
v -30.57983331 -149.51501787 104.69110310
v 49.65722561 -121.63934112 31.56714514
v -26.71198174 -136.24848425 -25.30287020
v 3.86047573 -101.17761791 34.06357765
v 29.07545492 -40.31185061 -22.37774804
v -31.36950731 -132.08879530 -11.78359799
v -56.23547360 9.45075136 18.96849647
v -60.87493896 -50.20783469 5.68824355
v -70.99319994 -156.47143126 6.30039209
v 38.42500970 -121.79975957 91.64661914
v 30.34625389 -155.22505343 10.94896626
v -23.87843095 -75.25764406 89.66473490
v 51.01863667 -44.94493455 34.27589685
v 42.08845645 -154.13923562 28.72448787
v -11.21939439 -94.92950141 139.68740404
v -101.01361573 -86.82654053 -1.04037416
v 4.52633156 -83.99841934 129.19525802
v -89.54132348 -64.86820430 12.25970220
v -76.88868046 -137.70925999 -45.61169818
v 34.21712667 -134.88614559 59.42048877
v -4.17030184 -101.21966153 20.19281127
v -2.45282985 -74.13405925 -19.84713599
v 19.37425882 -161.60275042 -17.39123464
v 29.43764441 -160.95714271 19.11747083
v -12.21194118 -36.24965250 37.90009767
v 5.89493616 -134.49613750 29.91392463
v -82.64032751 -168.67193580 -0.82817383
v 1.34892284 -141.07310772 31.60627931
v 49.79305714 -119.33714896 30.35685793
v -73.31571728 -97.56054729 -35.77781841
v -81.83237910 -77.77956873 13.32565956
v 44.17060688 -144.85518634 29.66928110
v -59.17728320 -66.34280831 2.75209011
v -17.54618622 -96.01497650 109.65642333
v -95.96658498 -79.61938530 -5.62759023
v -89.26992118 -128.09477746 -56.77800253
v -47.42866009 -142.87720621 -1.68318220
v -2.87744380 -100.00350326 21.08008415
v -1.46500499 -76.86956972 18.92802306
v 53.99510637 -28.11698057 21.11578360
v -71.44401968 -99.57385808 -23.55503663
v -27.13980526 -40.20701721 46.07652873
v -24.70557392 -141.62072539 96.53449059
v 25.36618151 -123.22335690 88.73090148
v -38.01097348 -153.33111584 -19.19932477
v -66.96292013 -95.32105178 90.19748122
v -41.41348228 -22.60970511 -6.21207571
v 14.57160711 -87.20404655 105.30655831
v 51.37497559 -62.76328117 19.76296678
v 46.48723081 -143.97357404 64.42833692
v -27.90892497 -52.95485631 56.65191635
v -56.23448640 -113.30116540 83.40220898
v 27.97580138 -159.53150392 -12.49686535
v -55.58424443 -113.67695034 -52.17957497
v -47.11070284 15.04708920 15.53559676
v 15.52605163 -142.47231185 73.93822819
v -55.40921167 -70.12040913 -14.15313035
v -99.22867268 -81.30210638 5.50648151
v 13.97949364 -136.31354272 66.71096385
v -97.32134640 -82.52929896 9.78309195
v -77.68247277 -61.31375954 72.07723707
v 26.85136534 -116.73139036 100.26807338
v -90.25196731 -162.30764985 -12.60603406
v -75.64021647 -133.80795717 -31.95588663
v 46.33375630 -79.33695614 2.62108841
v -14.77740146 -100.48832744 -38.21289167
v 2.02100188 -138.62790167 32.90691599
v 19.12404411 -108.41946304 29.30485271
v -69.95968521 -91.52425826 74.71312582
v -36.15534678 -164.67548907 110.06630212
v -31.70504048 -134.49081779 -31.55349195
v 29.47421186 -164.28619623 -12.62762118
v 19.84235272 -78.27231288 80.61415702
v 35.27851775 -136.19227707 21.29947953
v 35.02489254 -128.11319530 78.20312679
v -44.53374818 -136.01441681 -0.47166014
v -87.55173534 -172.74054885 -13.60961702
v -39.81312737 -136.09945774 -1.75296760
v -37.89929673 -133.91038775 -36.56117991
v 39.50461373 -122.52451479 89.89953250
v -56.16511405 -88.90379220 83.74696970
v -15.26490040 -139.05908167 -45.74595764
v 1.76161085 -83.33797753 136.73192263
v 35.79904512 -162.27868199 14.37012479
v -77.42258161 -53.61707509 61.00049615
v 17.46198162 -128.56920063 79.76699620
v -60.40394679 -91.18437022 85.56390554
v 6.71377033 -133.29578936 31.92453086
v -37.28593141 -55.65613508 -11.65220793
v -51.64584145 -144.84395087 -0.67627657
v 48.28752577 -136.03796065 32.88004175
v -68.93226504 -47.80254140 -1.13846175
v 39.51565176 -89.56298977 64.72984701
v -78.49139720 -139.73139226 -0.12543479
v -69.85871494 -87.66725659 -26.83823742
v 2.65463977 -9.64776147 -1.94801798
v 18.52012239 -145.43253183 80.46822250
v -30.02168238 -98.63041341 92.38717705
v 31.14179708 -162.99115121 17.60843955
v -78.35655659 -52.66701803 43.71235520
v 45.70828006 -125.98283589 37.78617457
v -57.49620870 -73.72625172 -4.75148950
v 21.14493586 -146.36427164 84.98327434
v -30.11138737 -152.93212235 114.98233676
v -26.30461194 -24.00641143 -5.05925016
v 2.81728525 -98.07869792 30.72434291
v 31.08057193 -131.59726560 50.36581308
v 53.84376273 -78.05738598 29.13989499
v -4.23295517 -87.03174442 23.31982926
v -74.93238151 -166.07077420 -17.27498323
v -89.07496184 -118.86297166 -52.97687650
v 8.46259855 -153.06131542 -17.48122089
v -61.92193925 -41.33065417 6.19035633
v -76.20082051 -112.22852021 -62.49309704
v -22.59241603 13.04483786 10.56293584
v 38.92022744 -134.86380875 54.29644883
v 42.13441163 -46.71706259 -11.21552102
v 29.27935496 -170.66301405 -8.37131403
v -28.27070095 -136.73159480 -17.76968315
v 33.93018991 -163.44396770 6.26429496
v -83.38842541 -68.71731579 12.17995863
v -100.74680299 -88.29045296 -5.59453107
v -65.04995376 -31.55361488 3.65813635
v -18.87747645 -154.32845056 -24.61517788
v 35.31139344 -129.70376015 62.64572591
v -55.92118204 -46.76249251 6.07582415
v 42.40719602 -108.69637877 47.53622040
v 11.65833697 -132.92603195 44.77233440
v -28.34056504 -135.30413806 -24.52270687
v -72.73149490 -160.22212803 6.27986528
v 16.92974381 -48.77023771 46.63350061
v -91.11313522 -152.52259374 -15.86995646
v 1.83457392 6.36414764 -3.87009280
v -94.30106729 -46.63447291 12.04966195
v -16.91397466 -108.07988048 103.65276784
v -67.61486828 -69.81649250 0.65743778
v 13.73139024 -33.35908428 -12.46320456
v -71.81803137 -164.82765973 -17.41822623
v -32.36571699 -125.55065751 112.90531605
v 51.48364976 -64.04633075 20.46184987
v -53.32182348 -157.32595325 -12.67519407
v -34.16874632 -133.86093080 115.40977657
v -49.34028909 -147.54235744 -3.96707887
v 42.27345437 -110.59075594 -2.83559086
v 52.76119336 -128.57988477 72.65496999
v 52.20262334 -42.74047166 22.98586071
v 13.41992244 -51.92623660 53.84702981
v 34.91253778 -108.71202499 -14.20590840
v 2.71090819 -85.30168980 135.30918956
v 0.41496905 -152.07038820 -21.13609016
v -45.63041404 -73.59902561 -21.54506557
v 21.67937160 -83.87011290 84.24388617
v 50.03179237 -109.72900689 61.53387204
v -2.07437249 -155.00104427 -22.04842493
v -23.21589366 -51.73648894 66.83512777
v 0.43456606 -148.12375605 -21.70654014
v 26.19680017 -122.71869183 90.69525450
v 51.36122555 -43.78719628 10.74340101
v 32.16786683 -167.08327830 -7.26003759
v -47.45495319 -155.07663786 111.17336154
v -4.91581624 -17.50861108 25.32030642
v -43.54487732 -51.33896694 52.06654221
v 23.96802977 -160.27997434 -14.02124390
v 11.44206617 -127.94345617 2.16122600
v -100.26284307 -73.42056185 -0.69629168
v -17.18986966 -96.92262113 113.81076276
v 12.07942050 -119.88686025 8.45569652
v 23.93380366 -174.18743670 -6.44364767
v 51.09416693 -94.81397271 18.28840561
v 26.36851743 -32.69088268 39.00178149
v 13.44214380 7.33461464 -2.43496476
v 27.79588103 -85.25838703 73.68545234
v -83.59760046 -127.81052291 -50.56806281
v -73.13789427 -165.03778100 -22.23322913
v -26.70318447 -52.74788290 -11.49344537
v -2.46832147 -127.34702229 11.15822978
v -72.73300737 -68.47106665 55.53539470
v 26.59540623 -130.11945784 31.85057268
v -33.91714022 -154.73714471 105.07166386
v 11.67067699 -90.79931676 104.80523109
v 42.08068922 -140.56244493 31.03033453
v 7.74994213 -107.70937800 -29.85548973
v 27.12463029 -11.92268077 18.85293797
v 19.91070434 -132.38935173 23.33523706
v 49.55442995 -79.69541103 56.26641214
v 13.62556312 -129.67903912 54.40700054
v 49.02414232 -139.16215301 36.59253940
v -78.83220166 -176.38854682 -11.45683229
v -2.73198145 -126.16978586 85.35680920
v 20.93556337 -165.05785286 -17.38030277
v 27.60860696 -157.29080141 0.43582343
v -51.41209811 -105.76324910 72.34493643
v -77.40148902 -35.37550196 28.45758758
v -57.92089179 8.66769068 6.52221637
v 17.69227721 -160.79039872 -20.03950439
v -5.27562993 -119.54472214 88.88235688
v 23.71876314 -83.64153653 79.88779247
v 9.71155055 -82.36763626 114.19262737
v 30.28696589 -134.60709155 18.26792955
v 38.30346838 -162.48078644 22.38599397
v -44.11776364 -146.24135196 114.71091956
v 52.25884914 -130.24435937 71.85251266
v 4.21812991 -60.07092819 -12.47894485
v 15.81759378 -63.32749873 59.78054181
v -26.79212764 -138.20652664 120.63866109
v 8.15052446 -107.11180419 -24.15079437
v -24.40467663 -136.53466105 -9.64554772
v 35.27106717 -134.16661322 57.80465528
v -31.32256493 -145.37985623 -38.31086308
v -74.41619784 -72.62425870 65.30098617
v 34.46925059 -22.12620713 -15.81763476
v -8.17782991 -125.73526800 83.06077123
v -76.34111494 -115.10829628 2.49082968
v -53.94341052 -36.75650805 3.56606045
v -37.07719594 -92.25794673 88.24256063
v 24.35008436 -130.95596433 30.12154624
v -40.81243277 -25.88226832 -5.98256895
v -38.55159134 -158.33540261 96.32617235
v 19.63520236 5.95785724 -1.46301684
v 3.99282342 -82.99963176 128.53454053
v 9.10559390 -101.11118853 37.86383197
v 27.74356492 -105.60254008 -13.02690618
v -81.32632822 -122.31658399 5.14330482
v -46.32197320 -150.72421730 103.93153131
v -13.71139754 -35.72071344 37.79620305
v -30.30665405 -147.22409844 103.73861343
v -52.86210775 -28.06792408 -2.30100844
v -50.95392838 -1.54083583 33.37201476
v 8.85820854 -35.24456546 -11.38123684
v -57.40632489 -105.83047569 98.64001721
v -65.96357375 -93.64421666 89.54972774
v -88.59256655 -151.74630284 -22.04455808
v 48.58237505 -145.99545300 64.11574036
v 47.70021886 -139.90348577 32.70057589
v -64.39152360 -90.78262746 86.63865179
v -84.98267829 -131.87566400 -53.78856137
v -30.36623634 -150.02712607 105.75854033
v 29.24639173 -78.69619876 56.46678805
v 35.34699976 -146.98924124 78.93627882
v -76.07574761 -135.36344469 -31.27890080
v -16.45858772 -82.18376338 120.67715824
v 1.14058040 4.11413424 -3.55536235
v 35.45692191 -137.54519820 22.09758945
v -2.96362210 -152.98053622 -21.44929022
v 15.47710132 -52.21661180 51.51464045
v -69.13638115 -94.35159713 -33.68435428
v -18.17699336 13.77559267 2.80419691
v -91.01808071 -41.71490669 20.43595910
v 11.20849699 -168.25403273 -23.13366905
v -23.05018716 -82.39594102 83.20315182
v -8.39013141 -52.68390849 62.93123215
v -34.70274806 0.03942125 -1.19980099
v -88.73280883 -135.95204055 -8.21089372
v 18.64212379 -24.65884760 -7.71247223
v -36.09451279 -106.66328669 99.60120171
v 22.71535806 -85.67134291 75.80551505
v -38.82888705 -8.97130650 -2.62276409
v -48.12438414 -121.87158316 86.71564609
v -63.49445134 -62.68524379 4.08398220
v -70.90862840 -72.32703269 76.47966594
v -47.36076668 -142.98121631 111.94713414
v 25.78295022 -34.36317667 38.65178302
v -35.68276018 -137.43545115 -16.93674922
v 31.22266196 -145.96058428 13.49415630
v 28.45988609 -11.43660583 17.33166724
v 37.39617392 -116.64877832 -1.78853772
v 34.13188830 -155.18873930 18.76671053
v 3.30537581 -97.69488871 32.13593364
v 34.44691375 -119.27204579 93.60451996
v 46.63508385 -76.58569515 4.41568112
v 7.07359705 -152.93718874 -35.47900915
v 19.86560598 -116.18309468 104.23624516
v 53.11146379 -25.17066151 19.82725039
v -55.59718981 -129.30017710 -51.36249587
v -29.88349274 -36.68878973 -6.28752867
v -23.47979695 -77.22605020 93.77644211
v -64.44944441 -64.85151500 3.35249887
v -20.72270960 -86.49715781 104.80022430
v -71.47996128 -83.31010491 82.96120912
v 25.12992732 -165.96998274 -15.00911079
v 33.12297910 -87.60254830 67.86134839
v -20.79934813 -39.80597109 -6.22588024
v -16.34332910 -6.24551298 17.38193631
v 24.62246083 -172.92900383 -5.44462772
v -35.75005755 -153.20079029 -24.26902391
v -53.51539329 -99.85228628 92.14864671
v -14.83086217 -10.89171972 21.93728648
v -57.61386454 1.44489261 8.36628024
v 35.16196460 -4.81887534 10.97876672
v -25.94702877 -58.56557563 -14.85883072
v -42.23456979 -7.96542503 35.91986746
v 26.05090477 -12.91070320 19.01565120
v -3.39375064 -81.66237921 30.05667776
v 56.08704314 -82.76059479 43.03815216
v 25.81225336 -86.40077710 70.92728466
v 21.17419429 -1.94106880 -6.87457575
v -76.66876167 -72.34387100 -6.41890569
v -45.37874088 -8.94950144 36.11779958
v 37.74307668 -128.16411257 82.13756233
v 47.74700105 -149.94059503 51.32263526
v -43.53838041 -43.05121303 41.07832909
v -99.54587370 -108.06258768 -11.30921487
v 53.92081663 -121.37296051 73.63680750
v -16.86832123 -139.11373913 -19.13174614
v 34.34079140 -3.37868161 9.64531768
v -3.47539969 -51.71187595 59.19298902
v 19.83005181 -159.83341634 -0.35750575
v -39.07642141 -157.24781156 95.20101547
v -0.45600510 -130.05295396 12.93147448
v -34.08946469 8.36766046 21.80839889
v -2.17085541 -84.66047794 30.59498034
v -72.50022143 -164.99352455 -19.52078380
v -91.34688228 -121.10807002 -6.72746962
v 20.84646374 -117.66261607 93.25236082
v -21.79278992 -91.76007658 -33.27950090
v 19.89234611 -127.46375799 15.44442400
v -6.42338162 -14.27933201 22.53635786
v -72.21644372 -83.26378465 69.48453188
v 2.23680213 -101.61029547 -25.21185763
v -13.21000047 -136.66787744 -18.96496676
v -25.94311722 -72.70200551 71.20779902
v -54.63716388 -98.31424803 -41.01278633
v 35.04192084 -147.86194265 80.05010337
v -81.62565529 -16.63170941 18.53809319
v 14.44059517 -77.30166614 83.34789425
v -91.64504707 -39.75350037 17.95556583
v -89.41149712 -44.93898526 20.46424709
v 7.39735179 -107.67316073 -25.79545043
v -23.98770303 -73.29989225 92.60974079
v 48.13952371 -137.65692711 32.98039362
v -31.18924610 -120.17102540 109.23785716
v -51.53360963 -129.41201031 106.46496713
v 36.24942154 -145.71662247 78.13227922
v 21.72845975 -133.85167718 95.16017139
v 18.85149069 -17.88285747 -6.00771466
v -36.40295193 -153.98003161 -21.24032192
v -75.26408136 -50.25826395 60.17790735
v -2.51965341 -144.57458258 38.93160447
v -44.99981180 -123.19426239 87.26675063
v 7.60083925 -116.35430157 5.28527284
v -4.80890227 -145.16119659 34.41351280
v 11.78091858 -129.36253846 5.45900082
v -48.46478999 -141.23979211 -0.51544502
v 24.16457981 1.95488823 8.89763515
v 26.79747902 -118.10374260 96.38720006
v -45.98935321 -136.13294065 -0.55740698
v -78.36707681 -95.89408338 8.70134030
v 43.15690324 -111.81780696 7.00319791
v -5.10696741 -120.01890689 78.44568789
v -19.03697848 -97.12894261 90.35763144
v -69.68000531 -93.57061982 85.46752483
v -86.37422323 -126.54449046 1.61650486
v -50.40359870 -116.66040868 104.19990122
v 49.44691807 -136.81958616 85.04760265
v 23.36676605 -102.83797979 39.99868408
v -14.94247559 -78.44078541 13.72448727
v -27.14836784 -71.62565738 68.47015768
v -65.57618082 -96.48764879 91.48566425
v 33.88920426 -136.54014468 29.71187234
v -26.24403685 -40.46011344 -5.55801811
v 16.33064076 -118.83391440 19.40207556
v -74.15463775 -165.07832706 -21.47269808
v 33.71844813 -122.26933241 99.26930070
v 32.63468668 -110.42385548 -15.25710057
v -2.68208608 -79.94011045 20.72596550
v 52.70943791 -24.97742139 17.11437851
v 2.21692910 -95.95990181 30.58843501
v -29.16678041 12.64112256 2.19273265
v -10.82430501 -36.50337458 37.90435567
v 19.14560609 -130.89364767 15.85266180
v 31.88950196 -118.75767261 94.55572069
v -24.69740808 -67.41922349 79.52715456
v -52.01730132 -135.79316437 102.46361047
v -41.61919281 -8.12228397 -3.15165822
v -13.22039496 -100.79256445 126.01324916
v 1.93383812 -1.49463839 -1.46688975
v 11.62285265 -166.52987897 -24.54841696
v -71.83659822 -140.26106894 -47.44231701
v 42.05676168 -63.38990480 -0.70871005
v -80.48821241 -156.38081729 -26.51660331
v -86.17687970 -113.58333379 -57.99400806
v -51.29447952 -84.45514739 -26.33816749
v -42.04769805 -132.86401331 -34.72519293
v -99.68821704 -109.62431133 -8.19675718
v 11.84684411 -152.48246491 -12.16902956
v -56.31602183 -87.70290762 59.80379879
v 9.68389679 -136.70955598 41.04140773
v -35.69494560 -133.39190185 -33.49297494
v 15.49764723 -134.81304049 38.59458119
v 29.27909978 -12.61934359 18.90182868
v 53.84534597 -100.46436638 65.76519459
v 26.25936270 -137.07084954 13.81655689
v -2.00727908 -73.12878221 -16.17765985
v 9.86557733 -135.72588563 97.49206156
v 53.08955535 -138.35848868 75.90202987
v -95.83368152 -60.73930487 -1.40461093
v -29.79128994 -60.34489721 -15.50511550
v -31.68310598 -33.41772407 -6.79678051
v -65.84037840 -35.25021300 3.51252779
v -22.35303260 -84.81179923 -29.11700495
v -33.51425380 1.74044119 -0.73949131
v -56.56465888 -108.68521035 75.49086958
v -51.09222233 -122.47533351 89.71020579
v -33.48860517 -152.70635486 -24.59940501
v -21.16056345 -103.88715565 91.44618362
v 26.42638981 -131.61154091 28.48834358
v 34.28194672 -137.39345968 63.54198605
v -35.52641720 -144.25797760 115.75451493
v 21.20831795 2.32490478 8.89271405
v -21.51106670 -127.49494612 80.48283309
v -57.41032213 10.36138926 9.95798782
v 26.58437565 -148.13968539 8.13497417
v -74.39973205 -72.60032743 78.34349573
v 48.85243997 -141.85380936 38.30431774
v 43.33399981 -133.58166814 86.20207757
v -77.85931230 -150.14629066 1.09950034
v -7.32530234 -18.91458966 -3.64453951
v 28.89228798 -75.72234422 60.21658331
v -13.82681262 -85.45570076 139.61273432
v -64.15951252 -5.72308386 31.26259893
v -85.77349782 -136.33646071 -24.16131832
v 6.26457762 -164.30889070 -21.68653347
v 15.51414374 -85.99390835 103.23949903
v -33.35966915 10.42568032 18.32100749
v 43.97014529 -140.97905159 45.43693736
v -48.11597615 -41.70964286 50.88269711
v -37.52583265 -152.88409591 -25.02509579
v 53.55639383 -122.84620106 72.25835323
v 18.78883131 -135.69425046 75.06807894
v 27.77555957 -81.02020621 72.39111513
v 41.73918068 -136.88953221 78.25789601
v 40.08083791 -137.45041192 29.74063903
v 45.55345699 -140.14871418 43.58735681
v -73.75885546 -75.34182817 79.36376333
v -0.54778176 -146.17574215 -21.35842852
v 31.67237341 -8.71163234 -10.26331633
v 43.40227693 -50.63669756 -7.17907073
v 40.37473723 -123.58599901 90.61098099
v 17.05749147 -109.44530368 26.80822648
v 42.04256460 -112.02315986 4.68446454
v -22.01588452 -77.35337317 100.64958036
v 11.87056955 -126.03032589 84.33526754
v -3.71736754 -103.19221765 136.14580035
v -85.32707393 -159.18146074 -22.19019085
v 2.38611246 -82.97323436 134.15120542
v -1.62840635 -42.76268557 -10.79371944
v -50.81526190 -143.61751080 -0.51518495
v -82.07871020 -34.64600071 41.03591666
v 3.52700148 -6.94353972 -1.37201021
v -2.37839622 -8.74810945 16.38024859
v -23.85532297 -139.75133002 121.00251764
v 0.09837384 -38.98924962 -10.33214480
v -73.43346626 -154.04252708 4.89109335
v 52.05993354 -48.66958410 20.17239295
v 4.11397917 -108.47615451 23.11365493
v -39.97047991 -149.46626127 -34.28576142
v 47.82159254 -140.58755338 41.67997837
v 43.80308837 -107.92087018 1.23838848
v -18.56779680 -91.96589142 111.21092737
v -26.47499181 -138.44662905 -29.97452021
v -32.28668123 -106.43742979 -37.95159236
v 13.35602347 -55.83070964 58.32619593
v -48.68768528 -33.37013721 47.24737629
v 32.54994377 -21.63244411 -15.59763402
v 12.99225911 -83.44624192 109.42240059
v -0.49174862 -137.49077916 20.93999460
v 21.14090696 -131.36543334 28.68411876
v -35.51663086 -65.38465619 63.55413795
v 50.98966882 -66.24767929 17.20510237
v -55.61083928 -65.15526772 -16.41945913
v -47.81338945 -83.16519111 81.04839176
v 13.06046825 -88.96718919 101.23319179
v -2.00357451 -102.53068060 137.55793869
v 8.57513584 -103.78592461 -20.40559985
v -12.35844474 -28.90950814 36.92010418
v 27.76581608 -138.43263686 -12.09074259
v -76.96224004 -68.85458529 73.95191491
v -34.65002775 -88.39740604 -29.23493274
v -16.01130143 -12.68984377 24.49387312
v -7.07692141 -123.50157648 13.76275253
v -81.15064353 -131.83735311 -24.77586269
v 16.77160896 -134.50230658 50.90214685
v 33.05844218 -139.59881663 29.61763181
v -76.91749930 -160.66758335 -24.23622087
v 17.49310456 -34.23900902 -16.47591777
v -80.12274653 -48.28388989 39.32651132
v -60.19706279 -115.03311247 -53.88797075
v 15.88234492 -49.16816577 49.24270511
v 28.00200135 -28.38836983 -15.20837471
v -52.17012018 -86.37151867 -27.32446231
v 24.63976666 -153.35467458 1.52723305
v -3.24766967 -83.00546557 -28.48916873
v -36.30097583 15.72030224 10.82020812
v -14.72505461 -50.19120127 64.45553154
v -40.47093913 -139.73310590 -16.87423326
v 51.67945847 -108.68943483 30.28079495
v -56.84337392 -29.46139127 3.78881325
v -74.49658215 -95.48051655 -33.33280981
v -74.64883476 -61.88823283 49.74548519
v -81.59128577 -95.21779418 10.11574734
v 38.93899545 -10.67755092 18.89076829
v 21.36354335 -162.04108298 -16.18609391
v 22.92601764 -146.39569819 5.64642064
v 12.61325087 -49.61370304 17.73263142
v -29.87659536 -38.86730596 44.75188255
v -19.72230151 -125.98596513 117.44832247
v 35.33241898 -115.86255580 13.21607269
v 12.77778484 -48.49274829 50.89312047
v 0.34866139 -114.21976238 125.44132769
v -49.68998954 -135.04105806 -10.29207744
v -22.98269607 -79.30213213 82.24985003
v 34.84713659 -136.81842387 29.91442941
v -15.16541559 -137.30557263 -13.00394069
v 7.06747128 -96.29622847 118.09787154
v -16.51559211 -117.46694148 117.39759892
v -75.43251663 -28.93671580 44.35056821
v 0.91933919 -60.48513204 -16.57138392
v 31.72877058 -164.19553757 11.88305300
v -0.06649800 -94.83847767 144.77300644
v 50.43541640 -143.04177463 82.99752325
v 5.84799191 -3.63849872 8.91589187
v -5.25420904 -81.02820814 139.86742496
v -101.28279775 -97.27685899 -4.04755212
v -61.96932495 -139.29541409 -47.90389910
v -15.84295183 -50.38146302 66.57455117
v 12.90567778 -12.83813547 19.66842078
v -64.96366113 -153.62834930 4.93817171
v -10.32261457 -93.75061095 143.05898547
v -29.68814597 -124.33807552 111.89518124
v -37.21867502 -31.59727901 -5.55805629
v 54.79195341 -95.63290328 35.75133160
v 0.76083606 -141.52836800 35.84086895
v 11.78179029 -109.46459323 23.46253209
v -0.10735582 -83.41387659 -22.24696614
v -77.65255868 -154.80513871 1.29243499
v 26.50046907 -147.48950303 87.80257404
v -48.11278358 -93.67934614 -35.01246125
v 48.96728694 -106.58042133 19.18866672
v 18.39518733 -173.21176827 -17.55866967
v 12.54670881 -44.55849528 -16.76708460
v -59.90807712 -52.24029720 6.39121467
v 29.65526842 -156.40945733 12.85372209
v 34.07592699 -161.53067350 3.93635128
v -84.60641652 -131.32190704 -64.11483884
v -10.79630386 -69.39026713 -21.20644040
v -82.14060217 -126.99697912 -68.62448156
v 52.60544643 -41.00355133 24.63818528
v 8.38762894 -147.80530334 -29.61162850
v -2.09221197 -84.50032026 30.97075410
v 45.91906443 -144.90664005 50.92328787
v 25.68874881 -126.16682053 -13.30051105
v 8.76574591 -51.58963427 -13.61875981
v 24.41289648 -134.16036963 18.99346150
v 1.80690002 -136.15909219 99.39037263
v -71.20507956 -92.49775112 -18.72225292
v -24.50340055 -91.00078791 84.81020480
v -65.69797546 -100.68833828 83.82706344
v 6.72176247 -158.34768116 -18.24149489
v -63.69937956 -45.59934512 2.60723638
v 35.01832858 -18.24097522 27.93346159
v -29.56707403 -130.41740656 116.46792293
v -85.40246636 -165.20133615 -3.13215051
v -76.45799965 -122.07818776 4.28803824
v 43.49492118 -35.25155038 -12.36031018
v -19.91799101 -73.38272035 99.99804199
v -13.03577982 -144.78981495 34.66728702
v -20.98081075 -70.91055065 96.31267935
v 39.17859495 -19.70374025 -12.02474535
v 15.74169099 -127.51871347 12.28159759
v 26.96960233 -142.23715663 -10.32229792
v -4.99498891 -99.28241372 -35.29992700
v -59.32113528 0.88903011 19.73090880
v 26.91238932 -133.53358209 23.72261696
v -59.14235115 -71.24699652 -19.40370165
v 25.04409477 -147.88037539 85.33611149
v 7.64080556 7.62039702 8.31887685
v -5.81750646 -141.97239280 -17.61214808
v -71.52242959 -99.44696724 -19.54656281
v -87.22327650 -127.61902809 -23.10784720
v 25.05680174 -123.67616594 -13.68358079
v 3.20802769 -100.21302849 31.26573935
v 35.24445742 -130.68920374 60.27637795
v 10.21094993 -14.24843725 22.67865650
v 37.06995025 -8.71806405 -4.70195897
v 40.45860842 -138.64509761 30.38596176
v 52.38496140 -73.98403436 26.04142576
v -79.47441190 -128.33735347 -65.94261527
v -88.11125904 -106.50762916 -15.46651125
v -3.67746456 -143.56943965 -27.38064714
v -84.33856815 -167.09162295 -1.70046813
v -24.68273044 -92.23543853 85.64523607
v 0.12826729 -135.77322662 97.30783850
v 8.90359282 -154.69096601 -34.16621312
v 20.40763572 -118.22750419 104.67261076
v -92.62804687 -127.26758420 -64.08553571
v -10.94512735 -136.69593632 -19.25867796
v 51.11760646 -98.81141037 20.05130984
v -31.68908507 -145.27393878 -33.10477734
v -5.60497353 -45.49994320 -10.83743200
v -27.11713128 -41.61094129 47.59025574
v 8.92330427 -50.13851821 -15.31551871
v -13.56775220 -82.47455955 133.47585499
v 16.44306816 -47.34343663 47.45009914
v 19.81237531 -121.07995152 91.69396758
v -0.75599080 -79.63335514 107.82721639
v 28.57537009 -152.13663876 10.70670132
v 19.96345259 -97.71218151 42.32901335
v 0.35455084 -94.01465952 27.66741626
v -26.10502206 -131.78631663 -11.25723030
v -58.56429040 -2.63486127 -0.06987755
v 12.50765659 -89.89641070 103.60828042
v -35.52523255 -151.26466751 -26.23544447
v 51.03634298 -111.57144606 28.69450673
v 7.77016301 -115.43449759 113.38095367
v 37.23707795 -162.12183237 17.98775978
v 38.04663196 -161.43670678 19.95578781
v -23.73330295 -83.39932561 82.32294023
v -80.96435666 -112.11962998 3.64117697
v 27.24006213 3.44605022 1.75788463
v -93.30698848 -117.98355728 -19.12019961
v -45.26221380 -49.23835024 53.52522805
v 12.77792826 -113.85679245 104.78802770
v 31.35381639 -2.05228664 -3.89588508
v -23.51263165 12.80767564 1.82974839
v -83.87539536 -119.08856779 4.89545055
v 20.95027082 -176.09436810 -8.50672834
v 26.00653097 -142.64932275 70.40458918
v 29.07477506 -143.22325587 18.26718077
v 5.57039818 -7.04993634 -1.36451912
v -40.25082663 -100.25748610 -39.88888860
v 28.96591276 -117.40345508 98.67242724
v -37.29949519 -38.26794401 39.33009878
v -51.86069012 -56.61350861 -10.58027521
v -2.92054261 -58.60041827 -17.61854813
v 33.64907578 -154.39745784 17.63541996
v -28.77787873 -135.57177782 -8.01562890
v 37.60606050 -99.52272475 -7.44053163
v -22.71561697 -81.70911670 92.48073399
v 3.45321605 -89.22921121 -26.25466697
v -18.51979643 -141.41778648 101.06291622
v -35.87901965 -111.01419479 101.90646350
v -34.44589674 -6.71413820 34.29133072
v 15.19088540 -82.83200115 103.33292931
v -23.65971543 -116.29921198 101.06444359
v -17.54409447 -95.96012533 113.18369955
v -73.13899696 -165.63460231 5.20581752
v 32.78179094 -87.28133887 61.34093180
v -2.83921324 -79.99163121 27.82206610
v 2.79413047 -56.78151175 -16.18622616
v 23.07738550 4.65005543 -1.27999287
v -52.22700164 -20.26437782 41.66645929
v 30.40979989 -167.04653203 -0.38209258
v 14.62739427 -132.11876154 49.51744154
v -55.31396344 -114.19610679 101.58240050
v -61.18075922 -157.13466704 -0.85765409
v 30.70696443 -160.87929904 20.71515471
v -80.56811988 -135.59551537 -53.80770192
v -69.65308636 -18.86964217 6.55182125
v -45.85054889 -140.59019089 -23.83255959
v 30.61463125 -130.23726642 45.35280168
v -88.43046427 -111.87932640 3.71743599
v -7.83314463 -123.69029224 14.93078843
v -5.15781529 -4.29843506 -0.07459358
v 3.86209670 -89.40829337 -28.29935402
v -0.19966175 -155.81195056 -25.99486150
v 42.20782965 -114.87736553 15.93853161
v 26.92456916 -37.59489581 34.10779312
v -1.14396762 -156.42891824 -23.71430025
v -48.90958592 -141.91147685 110.25526375
v -32.53522143 -148.35721254 117.13024974
v -54.68656868 -96.66238725 -38.92452270
v 23.30288291 -119.91387606 92.88796037
v 46.75626010 -151.20546520 49.57760498
v -11.02135424 -67.73322821 11.14203222
v -51.20604113 -139.47142661 105.08779436
v -12.90282328 -104.50278968 122.42359668
v 36.41732782 -136.43930852 23.07727747
v -81.94137365 -159.70608592 -22.96523936
v -46.69962451 -36.14070266 46.15039006
v 12.63866480 -37.83394396 -15.81817865
v -82.84338564 -119.50609088 -44.69482601
v 45.40926218 -151.47265792 40.92173651
v 52.31345445 -82.04194903 48.56486991
v -70.88188082 -75.80122352 59.08920988
v 14.55149520 -24.05667864 31.39327839
v -3.93398339 -104.53014076 134.31113958
v 45.76158151 -45.05276307 -2.61823251
v 32.83317387 -150.66964924 13.54401838
v -99.17558730 -91.40621871 4.18850593
v 22.48417959 -76.52594894 75.34185797
v -31.89331293 11.38418913 16.66201837
v -97.82249480 -63.08592856 11.45502925
v -30.79579771 -44.59345713 -3.94791132
v 24.50159006 -120.19200623 -14.37275857
v -73.85865599 -165.24064541 -16.88459516
v -79.83253151 -133.01499188 2.61287065
v 27.40284428 -159.70803797 4.81636357
v -36.87891364 -118.95889789 106.74311966
v 36.19420156 -16.52229764 -10.90630796
v 6.98668836 -121.39032781 111.98516190
v -77.30088383 -119.92397159 -36.64999455
v -47.08324000 -33.70033577 45.55746168
v -48.13905805 -138.12072575 96.31645679
v 7.78769515 -146.74028754 -32.05565736
v 3.37284897 -115.51094055 119.78431791
v -79.52524722 -120.00089884 -1.64140121
v -21.67961001 13.95251136 2.91213300
v 28.45501900 -149.44982529 8.47352855
v -101.13591701 -89.39000964 -2.34523136
v -46.31678015 -117.77506769 -48.25196415
v 37.27809340 -117.53540486 -6.81671500
v 49.07953739 -103.77606750 11.44731883
v -61.14870310 -80.33622056 -11.54488791
v -6.23336621 -22.40523510 28.12575921
v -78.00032198 -134.05132294 -58.48418549
v -13.89405783 -86.24477684 13.99894431
v 52.00315639 -81.90931380 44.04499754
v -9.13681369 -83.73615146 146.50952816
v -18.18394847 -84.40103382 113.42474073
v 12.74805050 -49.73036051 52.03673616
v -70.76101750 -70.63425332 75.89529455
v -49.74938184 -153.41174603 -9.50173382
v -35.11592746 -57.89175630 -13.83796334
v 33.91230106 -8.65891296 -8.38993397
v -70.08340210 -35.35693139 3.47100338
v 10.52012295 -78.21977884 95.36428005
v 30.19301407 -148.84079993 10.35794243
v 11.90913375 -127.28010118 5.18139871
v 2.22537341 -40.37377238 -11.29331160
v -59.64178964 -102.85151750 96.44539654
v -41.07349366 -133.18395615 -35.84040701
v 10.50185505 -136.45420969 49.84779656
v 7.67354621 -98.27267379 111.03932559
v 50.01864582 -90.43701738 13.34844809
v -21.50068432 -70.01245767 94.68893707
v -1.57417450 -94.65882182 147.22371101
v 23.03511836 -133.32279027 34.18832645
v 6.46651117 -6.04004692 10.11823677
v -12.64136378 -94.35448796 136.15779579
v -35.35947204 -41.29819199 41.63596779
v -43.01918298 -5.44650201 -3.49803036
v 51.20011047 -60.67617610 19.19075288
v -54.88451943 -38.61107677 5.03994618
v -56.25056475 -63.74318153 73.17602634
v -9.10368282 -85.61422676 148.55317771
v 12.67977338 -75.37278533 80.33934981
v 6.55400660 -137.84417510 13.19033280
v 11.98131870 -112.27297783 97.10970521
v -2.94155837 -68.71908158 79.75424826
v -11.23086736 -70.19986212 12.45273463
v -26.56325512 -148.57146144 113.04514110
v -45.79806700 15.79004154 12.55700644
v -83.22883397 -157.23834932 -24.26991425
v -70.53835690 -144.37019825 -0.36985692
v -6.76230248 -109.43435878 127.19413638
v 11.07779238 8.36702995 6.54471386
v -5.15514892 -113.80415410 18.99635978
v 32.31150657 -77.96926051 58.67744982
v -86.86194569 -33.42027217 30.33227473
v 54.95818332 -78.50177586 36.66624799
v -70.51209360 -164.70526159 -15.15232399
v -74.97525960 -92.94863045 -27.69032493
v -53.09244245 -70.95076889 -22.30749279
v -76.41317695 -161.06139123 4.10069292
v 44.46626827 -27.01488324 -8.46209098
v -33.38980675 -146.69446647 -36.01736948
v -10.67298371 -57.94456229 -14.79216479
v 22.07535692 -81.12855256 82.66894519
v 52.94438079 -93.71808171 61.75121292
v 7.55650364 -66.76895916 14.89981450
v 5.11679659 -145.27727664 -31.24716878
v -58.60308558 -0.42284260 27.67148241
v -41.56239703 -127.53379345 -47.29276896
v -20.17348260 -10.40612161 25.07943474
v -24.63620342 -52.77435482 62.91026622
v -44.41999644 3.34737543 31.62454069
v 24.44841526 -135.32246649 13.29265535
v -23.17605354 -144.75992322 117.92474985
v 8.97249393 -121.13430351 110.96609384
v -95.38442641 -102.02024877 4.71018534
v 17.10457355 -124.60841984 16.73206501
v -85.63245833 -127.29197741 2.01501232
v -56.51989579 11.50016114 15.44207986
v -19.27991025 -102.16517746 91.42717719
v -76.32643729 -109.66747254 -52.21611261
v -15.23417421 -80.30584455 111.07636988
v 20.43518238 -69.27828491 68.65732372
v 14.92576953 -139.51973617 57.41127208
v 42.92846471 -95.61655670 -6.48568477
v 49.95017499 -57.63385072 26.38897859
v 29.97596748 -133.23901594 31.30273148
v -87.33377606 -28.92792970 24.86641705
v 20.45390196 -80.39527386 85.42606235
v -50.63525960 -122.23520130 -50.55386946
v -19.97916214 -138.10208440 -47.00544477
v -65.81692398 -116.89098179 -57.38743022
v 0.76295499 -141.16524160 -37.78459504
v 50.33600330 -126.94284320 68.79222393
v 22.46711589 -123.52240086 -13.50108441
v 16.22629538 -100.62862188 -21.80298977
v -13.37429602 -26.84953623 36.75382957
v 13.05748709 -171.63676023 -13.12060468
v -79.08220589 -153.24024856 0.72007912
v -76.28605515 -175.07424951 -10.97598206
v 19.94543336 -37.96827793 42.02199355
v -71.55359536 -87.32835948 78.53665203
v 18.87145638 -35.50637513 -18.10627058
v 9.68105253 -53.35122347 20.72017454
v -93.68453175 -110.20624638 -16.83630049
v -67.92754680 -34.31320190 3.33866058
v -35.11897102 -155.16950190 103.09048742
v 6.72435155 -116.04119837 4.21697879
v 33.76354650 -85.16395092 68.79661232
v -27.13794447 -37.83278912 -6.38953689
v -44.48626935 -24.85694550 -5.72583033
v 38.12739626 -130.44592738 78.25978100
v -87.57722378 -129.95266914 -55.75165525
v -77.16454566 -58.35133046 55.30278757
v 3.77389998 -99.95450079 34.77094695
v -84.33727920 -113.70005459 -66.10091776
v 2.74306955 -68.57075542 15.84729925
v -8.70263390 -33.79029036 36.95115447
v -1.90509285 -6.96161715 -0.94174780
v 5.67153515 -128.47959995 -0.31502839
v -11.97250839 -37.61054203 39.10068050
v -69.22967732 -92.74823964 87.27922291
v -80.67881316 -134.40179825 2.00297823
v 17.69658178 -127.90833414 69.83818859
v -17.89076999 -82.26461709 113.09387535
v -25.02183802 -134.97051597 -8.30543973
v 50.49147829 -80.87393641 58.37623775
v -14.91917297 -123.30931425 77.68573612
v 44.42963749 -89.76420015 -2.99343537
v -3.11658625 -83.28931779 27.84033678
v 36.34427115 -118.25821549 -1.71982660
v 39.28123787 -133.88846815 25.29036626
v 28.61449309 -11.67416293 -12.59545609
v -30.11651896 -147.63624966 117.12538451
v -83.14959705 -170.50285637 -15.75149409
v 1.06275268 -141.89712703 38.14248741
v -36.53350845 -123.93797189 110.11181772
v 47.07112536 -100.43341666 68.89968365
v 33.38050097 -149.31480587 15.73973708
v -23.01546000 -14.04601336 32.57802874
v -5.38175320 -144.97478306 -18.93275604
v -49.09279943 -135.62960923 -1.59937574
v 1.48813159 -74.54019785 19.77076009
v -20.97473480 -68.84471327 93.47673506
v -8.22776370 -116.54940248 124.92854148
v 25.35123006 -147.06133306 8.66234489
v -56.96538091 11.07054017 13.24917935
v -72.44331390 -91.43495560 -15.03910497
v 28.55069190 -148.40327203 9.79966857
v 4.60934592 -4.48797923 -1.39192678
v -41.71360657 -18.90311949 36.66375950
v 6.73538912 -153.87527645 -18.69686320
v -77.03898102 -58.98132548 56.39367923
v 52.52857134 -98.19314629 26.63040906
v 20.60709521 -134.21145082 24.27775227
v -10.37476584 -92.06651151 145.13735473
v -53.18026990 -2.77298014 32.60306641
v 49.49922115 -41.06524214 34.89928320
v 13.89315538 -88.77512813 104.22836244
v -22.59057760 -67.19290465 90.55259079
v -90.28878063 -137.67716289 -14.61157389
v -93.60721707 -116.11098051 -64.15405869
v -2.11028312 -14.06414062 -2.73844320
v -44.13727298 -113.61311376 -45.94694450
v -48.52540046 -44.99501362 -3.00343288
v -16.59016497 -107.81220347 112.36433685
v -18.54172535 -49.56483096 -10.23678295
v -85.95024794 -26.40302293 17.13855751
v 49.85204339 -67.52907485 14.27433267
v 21.01769112 -115.12372643 102.75317729
v -28.25219557 -37.43052110 43.96286979
v -54.25718054 -28.68854627 48.01925272
v -79.41969484 -136.08092070 -52.34998837
v 48.32817987 -79.37125862 54.55268919
v -97.07453102 -87.52930909 9.31768399
v 32.94898197 -153.40115130 17.87145808
v -60.84654853 -43.87082160 56.73952028
v -55.71142584 -34.44414586 4.84747486
v 33.78706798 -5.30894985 -5.14164241
v -18.33318174 -138.70638609 -45.39513588
v 16.72928594 -42.85343736 -17.09149033
v -58.60244483 -140.68986475 -7.65200797
v -33.84539485 -157.81220794 104.13827747
v 19.72254738 -120.02173066 92.05527604
v -0.15967003 -148.83531630 -21.46180719
v -7.58030033 -125.22822618 23.45253155
v -94.24971789 -108.57408494 -15.91353118
v -67.19002873 -153.98581326 -0.30823966
v 17.34484732 -120.99039555 71.96280360
v 54.43847179 -98.01331908 42.71265492
v -31.75479919 -133.61361623 -6.59687258
v -24.27324839 -84.87119526 82.33441412
v -37.19865158 -141.81894064 86.49642766
v -88.11156452 -172.83050716 -10.39454155
v -9.95871332 10.07189136 -1.14719127
v -24.88183789 -56.62479252 -13.99741415
v 13.66235130 -55.15202135 57.20379576
v -1.67823560 -76.96337253 -20.11265419
v -59.72524360 -36.51422262 6.52255164
v -73.17338884 -112.08686233 -61.09623611
v 36.60654277 -99.96730089 -5.80125256
v -32.22257644 -145.49978077 94.77486461
v -6.88705640 -105.37236929 -36.40444204
v -19.26218905 -127.72341073 80.32611012
v -59.35800076 -7.39958650 -0.04093592
v 38.95759955 -148.95197749 81.33127540
v -44.16580871 -49.75866899 51.86302215
v 54.39954624 -93.66725385 60.19114703
v -73.21044803 -48.81986603 59.39341709
v 29.00084853 -153.67430449 8.74842890
v -63.12170625 -157.83518553 0.32298054
v 6.61327457 -38.71508315 41.89388454
v 3.66017735 -143.57875288 -37.76849434
v -64.03500587 -41.01905599 4.70134057
v -50.41034147 -140.10964334 -42.59165749
v 52.54884809 -142.27715135 76.11066103
v 2.67213117 -82.17652142 128.33721936
v -49.13902655 -10.79938561 34.75387767
v 5.18615684 -67.15750694 73.40142131
v 26.77666210 -155.82793951 2.67131021
v -20.21142840 -63.47563863 85.46128869
v -18.87935959 -92.80770272 -33.46288949
v -54.57093567 -0.57449652 30.78367747
v -67.72424281 -7.08392169 30.25917523
v -5.07521350 -80.86381853 133.86377692
v 36.45125404 -18.15418340 -12.92430423
v 18.17374676 -22.68918604 -5.79593563
v 51.76150054 -47.10482433 31.55624121
v 41.93047434 -89.46288377 -3.23943142
v -12.45507412 -144.03931797 -38.38394955
v 15.13495203 -56.71842769 54.10152674
v -64.54093754 -79.19755578 -20.83689161
v -26.78966150 -75.89919865 75.94719529
v -57.75225163 8.09277128 8.24185275
v 22.48725481 -69.68872249 67.10495800
v 29.45258468 -153.63493562 11.01301517
v 8.85343365 -127.48841941 -2.76286434
v -58.41301754 1.56303006 10.90293471
v -70.57334483 -145.96822858 -36.06664017
v 2.26073037 -98.69299829 29.18624133
v -18.21704395 -80.05537093 109.02809352
v -8.12637527 -1.95769989 12.26347871
v 53.17797139 -121.06942385 75.73939860
v -35.11884063 -66.19645655 65.19997120
v -18.00495572 -93.34793687 112.65268922
v 46.29973322 -56.31154776 4.58438881
v -32.56142884 -154.98900414 107.40245134
v 30.12519702 -85.20717174 61.83834001
v 17.59051159 -168.57105494 -20.80413699
v 35.43271124 -145.68614960 77.24275440
v 21.61077224 -133.33393633 33.30992535
v -78.26508582 -32.60705620 7.23740924
v 45.48317194 -154.22630310 66.24015421
v -24.12256785 -151.08023584 -26.53863281
v -51.35619640 -83.77297968 -26.02401190
v -22.44431712 -117.66347289 101.65352374
v 39.41923752 -128.20988894 84.80171114
v 38.72584552 -22.77468145 -14.83424101
v -65.01572579 -101.42613202 91.17499739
v 24.36594665 -82.56866783 78.33759487
v -51.66792870 -27.46705711 46.39593139
v -21.39706351 -150.77590942 -28.85665372
v 32.18146414 -157.65310824 -11.29851118
v -83.24684948 -36.42618656 28.72480266
v 4.82212938 -30.42338416 -9.14487150
v -21.90209553 -44.30019483 51.51335150
v -10.57704911 -123.15053493 15.71114175
v -86.53745055 -114.44200575 -62.55026162
v -42.72484034 -54.12598327 -11.44799124
v 0.74645947 -69.86884773 26.45417303
v 21.12319507 -43.41516271 -17.10214652
v -36.99330986 3.48843168 -1.01116032
v -3.68675287 -81.00859076 136.33665442
v -43.86015981 -108.69521648 -45.71695626
v -58.00415576 -160.30232608 -14.30557482
v 2.64792563 -82.06305653 126.93795562
v -73.04045558 -73.94111156 78.70100439
v -63.59231472 -2.38079904 24.21989478
v 16.48627035 -124.93263185 65.55116177
v 12.05890998 -151.61226690 -27.47791819
v -77.10789144 -57.32142925 15.29559586
v -76.88060403 -137.78430223 -31.02541529
v -0.93751843 -31.10893443 -9.00840200
v 18.67642440 -133.26185942 19.62650381
v -99.95842725 -72.13108242 6.73625246
v -83.03413540 -80.21973073 -8.14687088
v -41.64332151 -146.45016193 89.50839192
v -16.69133827 -84.43237096 125.72282553
v 6.61628740 -124.77742136 -2.42482615
v -75.76774806 -91.22920781 -12.96026446
v 52.83881351 -87.38467097 60.28240547
v -23.89557287 -75.44983923 92.86773205
v -17.96987467 -78.41726393 107.05433786
v 48.29132929 -81.81432635 7.39903376
v 39.05579820 -113.91639709 -6.68754382
v -63.15466017 -78.98143679 77.23557204
v -7.01573724 -80.71531355 134.60698724
v 17.45421253 -121.11490965 68.99251044
v 35.68607569 -147.79947698 82.36009628
v 25.10949783 -137.07695901 13.19049206
v 37.14616969 -114.75657672 12.28096057
v -66.16351008 -23.85581285 4.02822020
v -76.55891031 -95.81179172 -32.44773299
v -63.25680017 -98.43721986 70.78398019
v -89.73050863 -129.32929397 -58.63961577
v 12.67504133 6.90003578 7.68140703
v 55.31714112 -78.76632363 35.36124527
v -74.65741783 -76.17171109 79.31871712
v -5.85481152 -105.53032160 -35.65343842
v -14.84537870 -21.83016948 34.42439437
v 48.61229286 -17.25410484 14.53060005
v -10.08197013 -150.20738542 -31.07292391
v 46.56843096 -17.46204682 0.84840268
v 30.78183904 -163.06297481 7.06662564
v -13.09496351 8.93425383 11.18944958
v -73.98878038 -86.65960282 -9.10256710
v 0.47130152 -69.13799047 78.08533311
v 10.43257583 -152.97283232 -19.46991310
v 18.88958737 -85.51944047 91.12781286
v -21.12876251 -106.29642010 92.99890697
v -76.94192976 -123.20015579 4.78356145
v -5.30732656 -56.34914711 -15.98942094
v 30.93438596 -157.20899403 9.63209290
v 33.13633800 -151.71487629 16.97729714
v -70.11905313 -163.61722350 -7.55640306
v -20.01356520 10.35034098 12.35749666
v -18.62589084 -3.56607698 1.14807067
v -34.20192376 -161.32022440 103.50116342
v 5.82221663 -44.61690411 47.24213481
v -56.87732995 -111.11422628 79.73307371
v -8.11010227 -88.67325634 15.70091769
v -45.25978118 -153.84824574 -25.02743900
v -71.70986384 -90.36651254 -13.57852481
v -71.57707959 -165.76403379 -5.34103578
v 2.04356271 -136.08533144 97.92001545
v 39.13303092 -136.72187924 31.38995916
v -64.45422769 -91.92495793 -31.87956661
v 50.28881505 -103.01336646 52.74284631
v 2.74807587 -72.66958058 18.94944906
v -85.76627076 -136.99993491 -1.27278850
v 33.15458447 -154.61401641 13.67294416
v 31.05793893 -168.28207672 -6.12338632
v 47.52425849 -111.35405302 18.60076375
v -72.91791588 -136.84529066 -52.88626626
v 6.54922193 -110.84964126 11.28319558
v 52.08848789 -27.70052291 14.08627536
v -4.43295343 -21.04489505 -3.83339310
v -59.93846804 -143.37994158 -44.47031766
v -20.79529129 -139.69832659 -20.56809515
v -91.37465805 -129.99972701 -15.45565482
v -81.35865629 -20.17194033 31.74650297
v -86.49566025 -168.66397858 -16.30245708
v 1.59250188 -46.65474966 49.52049628
v -5.13534946 -110.69968343 128.11037898
v -42.88713261 -124.64541197 109.14474726
v -98.28270972 -61.82380766 9.85101052
v 16.63580537 -41.32334143 44.85870525
v 20.53841762 -144.29540932 0.44286167
v -42.40458831 -107.58649558 99.49144721
v 29.93112430 -77.52919197 58.63813311
v -54.90068346 -92.52384305 86.29392833
v 14.73097689 -62.51207739 64.14795667
v -66.65977836 -159.22412276 -5.71279181
v 45.75704783 -135.82888246 89.45285529
v -59.81655046 -7.97689147 35.04229710
v 9.98948701 -73.14527780 78.96625251
v -89.47815746 -33.90791640 20.11426538
v -81.43339306 -31.65246546 8.02875124
v -62.95163184 -82.18265325 -12.54912652
v 18.45802180 -170.36686838 -18.82030629
v -24.97448213 -136.65489852 -15.96314646
v 53.23218182 -109.87798125 71.89152390
v 10.28158981 -150.43905377 -26.74264461
v 48.66543785 -118.05063486 36.74437851
v -52.09207535 -58.11242387 -8.66673142
v -2.45326012 -144.52841878 35.64811125
v 15.23228921 -112.47069389 19.55770515
v -61.07858941 -161.82750463 -14.24817555
v -23.47785980 -49.62962121 64.13100660
v -34.07751024 -38.90914097 41.24894738
v 16.38364978 -49.67593029 48.47560078
v 38.32032159 -88.50950748 63.77048045
v -56.92225695 -161.87591851 -25.42079613
v -38.70786726 -162.91381419 100.63686222
v 14.75302689 -88.03880960 102.40667313
v -41.16321355 -51.61607638 46.81533203
v 26.55943856 -71.82079554 63.59118968
v -54.79867011 5.56737231 26.79538354
v 2.94307573 -84.59742367 134.01086628
v 19.56334524 -127.42185593 99.12386537
v 8.84362496 -30.12023494 34.22536328
v 2.27401662 -152.97988057 -20.66435479
v 2.40985840 -82.22150803 129.81680036
v -72.79142737 -67.54545122 54.76404727
v 41.17481783 -51.61179230 -13.44220620
v 14.99116234 -127.76476145 60.79488248
v -46.05345428 -76.59748197 77.79669762
v -92.60049462 -115.35584927 -63.57914209
v 20.28642781 -79.80479300 84.73089337
v 18.76401529 -166.01240635 -19.61811818
v 16.09191671 -116.43151194 19.30603758
v -90.82189202 -132.97143579 -15.95445536
v 25.82448535 -147.72063494 86.65955812
v -3.77540966 -140.82884789 -42.84876585
v -46.66024446 -32.67674893 41.36427492
v 32.87983686 -136.51606441 91.88343585
v -23.52790534 -139.95580375 -26.32664889
v 8.62612296 -165.64147174 -24.06663261
v 24.11884815 -84.46148038 78.44134420
v -31.97845444 -146.96359634 98.54140133
v -64.18739259 -119.74630505 -56.28669262
v 26.56931803 -127.35396624 -12.90660817
v 9.68458969 -88.73696625 118.09048802
v -51.79707706 -80.68930358 -24.86166358
v -74.27218556 -143.45709980 -32.37856552
v 21.46068402 5.47844870 6.46934099
v 35.97534075 -88.21138740 66.72237813
v 6.58901036 -4.31141350 8.76400154
v 16.99754782 -38.65510970 43.55364293
v 5.07568195 -114.46728557 73.24732095
v 0.30853986 -73.29478860 25.63842572
v 28.65419351 -117.82151461 97.27300704
v -96.49207443 -107.12558776 0.34825847
v 49.14470762 -40.72621465 2.23072246
v 3.50056379 -112.98855394 102.08173841
v 32.76837990 -102.87138075 -9.14349034
v -24.23391864 -149.48889613 -27.69740485
v -68.42214614 -30.13952076 3.65837617
v 53.29808593 -99.26194698 48.78451675
v -60.31519920 -163.46552968 -24.54163134
v 0.27156001 -129.44208086 115.26211351
v -92.36446023 -120.98221481 -71.25487179
v -27.54857577 -13.03505898 -2.39723455
v -26.46292001 -133.60658288 119.69692260
v -52.14290693 -154.95802462 -9.14437044
v -71.86474651 -113.51579428 -22.92534895
v -5.74250007 -133.39880109 117.28437990
v -38.06170821 -66.53216481 -17.34996401
v 22.31650986 -130.83910942 16.02773182
v 13.36169429 -2.07162648 6.88788341
v -23.62956852 -152.90938318 -25.04659444
v -94.71730143 -120.67203969 -16.43219963
v 50.39260536 -102.79818624 22.64128439
v -86.37696505 -129.30569053 -0.04225277
v 32.15705603 -126.56770647 19.10854317
v 0.85475034 -57.93001503 63.30953538
v 48.60597476 -144.06776428 39.78767619
v -7.10245688 -114.90076780 125.82783401
v -79.39238846 -14.62488342 16.81050844
v 34.46204215 -145.73416114 77.09464431
v 16.28504694 -108.07292163 27.91067772
v -12.72250433 -139.74243402 -14.32689186
v -2.02660775 -120.77616900 79.23982292
v 52.86987126 -34.59435329 17.67916046
v -74.11033660 -91.48406237 -13.96463253
v -23.79375137 -81.37845248 81.11692965
v -73.13287258 -142.01532304 -34.97095406
v -65.84648043 -83.32203329 -8.67754035
v -82.80012012 -162.81272471 -0.32968837
v -17.99075864 -110.68799347 102.82982141
v -54.76977304 -138.71890306 -6.37288811
v 45.37628964 -155.30310571 63.99977952
v -17.65845157 -78.95882428 108.02749544
v -37.96264529 -20.33936791 37.41334006
v 17.12999120 -160.16431153 -21.90827951
v 6.11811969 -111.94153875 103.71409357
v 9.60870367 -90.28308094 116.12931639
v 27.74583921 -160.95332801 4.54759877
v 11.39904745 -135.51111519 96.84170038
v 27.48695761 -159.70920026 17.13707112
v -1.30340306 11.29535772 1.42890529
v -3.49791814 -54.25941572 8.39473587
v -44.38305274 -73.66208732 76.92492008
v 14.02682066 -125.94257295 83.50186795
v 49.67607558 -140.23806155 85.18140763
v 19.76185292 5.69075346 6.97021838
v -2.52437638 -72.59345055 88.38383853
v -61.19120121 -106.68984056 90.64067900
v 12.78935280 -112.41871119 15.03089722
v -7.50180800 -142.36530662 -42.48914123
v -27.34534815 -73.37228954 -22.27613144
v -82.68405497 -139.54542577 0.32907145
v 48.39977995 -136.12456620 38.11817989
v 7.51879998 -166.69212282 -20.06136440
v -29.02053483 -120.77084184 83.36876333
v -56.87574670 -71.74451649 50.78747123
v 10.64856350 -99.34272617 38.48406300
v -101.46893561 -96.36207670 -6.30826969
v -62.21358478 -83.63348246 -26.89757384
v -74.64788109 -69.22294945 77.38605142
v 11.91873103 -134.63166356 16.43037982
v -7.90473260 -40.46373442 42.20451787
v -35.59476510 -152.91337669 -19.06788163
v 41.96513444 -17.43971929 -5.96712623
v 17.51339808 -109.53881592 -23.76210690
v -59.77933481 -23.33903499 3.32060130
v -75.30816644 -168.98894310 -15.26223589
v -0.17856731 -69.58465278 -11.82589773
v 51.26103014 -107.67958313 35.10407358
v -13.61247711 -140.88171721 104.71769422
v 32.73792937 -152.27119625 17.58713834
v 3.42254853 -58.24455619 62.71829456
v -76.58232749 -122.87853658 -0.95516746
v 33.35332870 -147.40414917 -9.32560395
v -97.75001556 -62.00196221 11.67078782
v -0.27796996 -78.01423222 103.74464095
v -18.66250858 14.26863018 4.84842993
v -13.17637600 -83.05609226 137.25328445
v 20.06295323 -146.32149041 83.83687586
v -47.98905924 -149.70117807 105.88707030
v -58.46710131 -43.44659299 56.28544092
v -6.33286498 -126.92961097 120.77250332
v -35.55520251 -98.25797379 93.56995672
v -1.98339857 -78.65938544 20.25080286
v 19.74849217 -145.26291192 -2.74222111
v 43.88180748 -44.30629686 -6.30165683
v -15.17606620 -134.12728906 -41.44156352
v 23.81996997 -151.16859972 2.47592945
v 24.13258888 -85.93981713 72.58275151
v -3.17475619 -140.46031237 26.78811923
v -1.28708617 -78.68119329 105.20689189
v -77.98555493 -100.91408342 -31.06264956
v 26.65007487 -145.35398781 10.54089982
v -91.18349850 -63.77650797 12.51647063
v -38.86681795 -145.09737492 -41.09768942
v -57.11731315 2.64418963 9.46500618
v 28.17054838 -122.20360339 101.05054080
v 35.00898555 -157.97728300 -8.55221320
v -36.02964431 -140.94908535 -44.96273026
v 19.66429316 -14.24625330 20.85874602
v 9.06893052 -94.30735558 -26.08884498
v -8.55449960 -42.33865067 -10.17537620
v -58.27365816 1.35998556 9.81140509
v 6.25318289 -113.95689845 72.70690799
v -19.40535754 -144.08606291 106.75144941
v -30.05546331 -132.28468597 -42.89812222
v -62.69495934 -143.47335696 -44.54454035
v 4.19739075 -147.99712598 -22.81301469
v -41.15182906 -156.42963350 95.00116110
v -85.34916490 -166.61256552 -3.66929313
v 13.21544219 -154.41656113 -22.79295400
v -29.03240547 -131.84188306 -11.39386185
v -59.59395319 -144.51210201 -2.59328587
v 51.53425038 -132.71617889 81.37261868
v -1.65865058 -85.30207723 147.20748365
v -10.21278091 -139.18043673 -45.24603486
v -82.23243803 -130.20081818 -65.36450982
v -90.15835077 -165.03983736 -12.39723153
v -50.88901520 -71.42388821 75.99451393
v -11.14506088 7.31513463 11.16635278
v 13.63742817 -53.81831154 55.69243431
v 48.14074934 -66.55231118 10.54188423
v 41.28694907 -97.23550081 -7.65333418
v 29.29433621 -153.24699879 11.35187317
v -76.92509145 -127.18573213 -35.72307155
v 47.43078351 -126.40073895 28.54205482
v -2.85194931 -81.38007671 -20.51372826
v 41.24173895 -99.48467463 -9.15390812
v -32.40505233 -146.96955681 97.08503634
v 13.26706260 -135.41206717 22.23093435
v 31.15215711 -147.85791934 -9.94665176
v 23.26041088 -75.32468438 73.93880188
v -7.70279253 -46.24333978 48.13027754
v -80.67455888 -42.26214439 47.86539823
v 5.03453659 -18.99499446 -0.54576393
v -6.46193139 -66.61617011 77.01557875
v 38.58340532 -134.28625464 51.06494576
v 29.13247235 -135.54024696 -11.34749036
v 44.07688603 -115.64191431 41.65739939
v -48.14248160 -51.08414218 -6.95287390
v -91.06135368 -160.82336009 -15.44303913
v 31.78394586 -167.25118458 -4.73308237
v 44.29229721 -154.59398925 36.77224740
v -38.92586008 -106.21012002 98.63232076
v 24.96943437 -80.96372336 76.95125043
v 6.68298360 -31.17948584 33.80336985
v 53.17794532 -114.20822144 68.13322753
v 22.52581343 -85.67498624 77.43930817
v -69.80039924 -73.65383208 55.48136681
v 18.47534068 -36.76186875 42.33454168
v 18.39695312 -31.78652003 -13.93136941
v -48.27409238 -44.80540752 52.70668492
v -79.25954461 -71.20495290 -6.81257294
v -76.08446479 -131.91242516 -33.50451589
v -3.07713100 -82.57740736 29.27900851
v 14.32018727 6.35019084 7.70467194
v 3.72074102 -106.57323152 -27.35199593
v -26.07043274 -138.33734393 -47.41825908
v 21.97354659 -70.93770057 69.20545548
v -39.36918080 -103.97887230 96.72839940
v 37.01949865 -5.23712812 10.14452055
v 33.85018557 -109.77808386 -14.68493603
v -29.54215370 -146.05315030 102.89371014
v 36.75462678 -135.98856330 30.91686778
v -95.51643580 -48.96998405 10.97652130
v 26.03054605 -136.47818565 19.86914314
v -68.50090623 -79.41587269 -3.11068445
v 45.06637156 -80.30684292 0.48329870
v 18.24633963 6.13067159 6.93424884
v 19.80961859 -84.44316685 89.43574876
v -55.56920916 -114.18771744 99.47004914
v -21.85263857 2.22632522 16.36761427
v -23.98318425 -57.01977760 69.43434477
v 38.79718855 -131.48669899 95.82530707
v -69.78900731 -145.84973454 1.64705294
v -1.61472475 -34.09872577 -9.48286336
v 36.25666723 -161.94108129 15.58056660
v 6.85130479 -111.36184633 115.17588049
v -40.10465369 0.85111620 -2.37095635
v -44.04741898 -103.41815650 95.68928182
v -74.54499602 -70.96954435 64.18765336
v -29.66680750 -72.04680145 72.54902273
v -4.55958070 -105.38645089 -32.44328126
v 5.37423510 -69.98110563 18.95404980
v -12.08092459 -90.24969488 142.81094074
v -45.84765062 -113.81869763 -47.65718058
v -9.33494605 -123.46120924 80.59031516
v -9.73300915 -143.47462356 43.19001362
v 12.01807708 -97.02208638 -28.08711678
v -74.49544966 -125.49749017 -32.39164129
v -28.13327312 -151.09062195 114.75388706
v -81.69569820 -174.62384701 -13.57726660
v -56.75896257 1.91728666 18.40143651
v -8.37557390 -126.89465284 25.48996359
v -3.36765661 -60.45575440 -18.17770302
v 8.76402203 -117.88161844 111.50059849
v -13.48306425 -81.04194701 122.69274890
v 50.06417632 -117.10856110 29.83414009
v 14.71559890 -58.91368538 59.18958038
v -53.73167247 -48.90467599 58.22391436
v -30.54951504 -70.00673562 68.93777847
v 37.19638288 -135.84044576 28.65075134
v -2.94612767 -142.94871688 -29.12308089
v -70.32079995 -129.96383011 -58.17636475
v -100.38939118 -96.01035714 -1.13598141
v -63.21467459 -95.57507187 -35.54083779
v -4.38658893 -87.16400713 22.75801636
v -3.84793524 -40.32106698 -9.96853411
v -76.96838677 -176.83281004 -9.80009325
v -82.12429285 -21.66503854 13.28116469
v -92.39785373 -55.16347289 -0.26851415
v -33.64771605 -135.17896831 -33.76431018
v 10.64154040 -97.53278643 -30.52867576
v -24.07831885 -91.13435447 -32.91712701
v -63.03809583 -79.91539687 -25.64455196
v -87.75662631 -130.05989790 -23.26025814
v 14.14986234 -134.22331214 18.20968837
v -71.49386406 -88.98749948 83.21584016
v 56.19437248 -94.87668425 48.00772667
v 24.79744703 -145.94869316 7.27017689
v -19.84464377 -118.71622503 82.56627619
v 24.79637414 -131.06761873 48.86398837
v 46.69394717 -78.49282026 56.28392473
v -38.49768639 -164.95360434 108.40493441
v 34.54479203 -163.16801310 -5.29911323
v 51.39227211 -101.12378001 49.96141046
v -74.65907186 -107.61865973 -29.79939990
v 14.53308761 -27.78028138 -7.11635780
v 28.75906974 -6.98647276 -10.29697992
v -64.60580230 -92.54441410 66.22388214
v 12.51009665 -84.67450738 111.41985655
v 19.53852177 -133.98064673 76.72151923
v -6.71134656 -116.70377851 16.35283977
v -77.95622945 -60.64646691 69.71175224
v -24.74850230 8.29513930 16.19129628
v -41.71115905 -53.38355154 48.69527742
v -76.93176717 -129.36943769 -35.83230078
v -49.70112443 -117.29323119 82.51785487
v 3.03045218 -83.00615102 132.43058324
v -90.40426463 -127.41963565 -11.77070197
v -65.92369080 -99.54894334 90.87365866
v 43.06097701 -137.14481890 29.20774370
v -90.01164883 -110.95568538 3.24245379
v -80.54244518 -39.03407976 20.52764036
v -21.06714435 -113.08557540 98.35267067
v -14.99918196 -17.05160178 -2.10589240
v -84.68250930 -134.61457193 -24.65840615
v 17.19961502 -96.05596215 42.30493307
v -50.04849285 -35.79881787 -0.86753926
v 44.40947995 -81.27821237 -0.09298571
v 27.90457569 -150.79811215 7.03226170
v 55.58788776 -81.19733632 33.13260898
v -58.49193409 -76.88116282 -14.86889925
v 7.62850419 -111.26260459 108.58301073
v 31.18006326 -20.10679431 -15.24874847
v -46.44430429 -144.86061037 99.13381189
v -50.70086941 -63.29262257 -18.22224818
v -90.09230882 -141.95734262 -18.15946959
v -23.20719697 -48.02184924 62.57448345
v -55.15278503 -63.86918575 -15.38968924
v 3.89359891 -17.98377186 -2.03792960
v -45.39958388 -38.62991184 40.85474461
v 4.04713210 1.97516358 -3.54085956
v 8.25708639 -136.87548041 46.89923674
v -86.40042692 -131.07371330 -54.98095974
v -10.34625806 12.83893455 1.70523080
v -56.08008057 3.51450266 15.46397712
v -76.77669823 -109.67683792 3.43611860
v -4.99492185 -104.01434451 -30.12593649
v -45.08816451 -136.33495569 -8.43799766
v 44.52842474 -90.92985839 -3.55711184
v 15.04404377 -135.11125743 36.36381030
v 38.17728907 -88.57976645 66.02923572
v 5.83537249 -68.27485561 16.90864563
v 1.67816854 -73.74829799 23.32574315
v -8.93280003 -103.22988033 -38.16895187
v -67.67334789 -126.04644895 -58.08168277
v -58.59971792 -162.15540469 -23.34739268
v 1.49941468 -95.98982334 138.18769157
v -75.42750984 -70.97907364 77.62110233
v -41.86002910 -139.72936571 -15.92683420
v -68.99387389 -150.29752254 -35.16203165
v 6.10202458 3.67883104 -4.29026317
v 32.10387379 -129.52089310 -8.71767290
v 11.35158911 -129.41648066 4.22564894
v 42.07494110 -132.00666010 86.42117679
v 13.80590629 -88.71082217 101.53863579
v -38.17380220 -22.50957675 37.33449057
v 3.57177784 -104.30864990 127.56164372
v -10.75368281 12.12994661 0.22486427
v 0.97613427 -117.91650951 82.63009787
v 12.33941875 -156.36509657 -32.13972226
v -42.20081866 -138.77397776 -44.36364770
v -74.88653809 -130.61682880 -29.32067215
v -14.77075834 -28.15933339 37.21582517
v 14.93463200 -137.60590553 63.61740083
v -19.36868392 -69.48663294 94.35981512
v -71.84661180 -13.05624377 7.93727860
v -27.11128443 -73.43955338 73.06823879
v -37.05786541 -64.09931183 65.05662948
v 26.74776316 -146.79528773 88.63810450
v -48.69974405 -48.65982011 -3.45729990
v 45.67240179 -37.24116087 -5.94484759
v -21.02455124 -116.98481441 101.55040026
v 34.27419439 -139.94058967 19.57561821
v 50.26303232 -71.68834656 34.50177982
v -11.50608435 -90.98614752 -31.68359771
v 10.28673910 -154.11476791 -34.17878225
v -100.72560608 -82.94744045 0.75928867
v 52.51101032 -67.18979031 32.05677494
v -93.80968660 -114.28684741 -1.79964292
v 41.11965001 -103.00093889 -10.31100564
v -80.31462133 -31.95111826 43.99044812
v 54.13973704 -104.75268960 65.49271941
v 22.19725773 -155.41790426 -10.26950870
v 40.16068950 -90.65688401 -4.46057599
v -78.66635919 -162.73267567 0.77213626
v 4.85354476 -101.17368400 36.13397852
v -51.20673031 -56.93572387 -3.69505747
v -58.73016268 -4.14780108 -0.81855548
v 14.22925852 -128.13752890 56.94075674
v -4.04284196 -105.82159460 132.48808682
v 19.44328658 -42.12938994 -17.83805527
v -49.69004169 -61.59371510 -17.19197445
v 39.20720518 -87.18937635 66.56938046
v -6.94280909 -140.52964747 -16.64264500
v 52.30430886 -145.13751864 76.40495151
v -65.30220062 -39.12933916 3.98772489
v 48.85291308 -113.91473562 63.79344314
v 12.77174614 -80.65402508 104.42887992
v -13.73995002 -139.80603218 -45.01179233
v -24.54047650 -13.94314319 33.36164355
v 33.07583183 -104.96222973 -13.05544190
v -41.91314429 -102.55510360 -42.38837212
v 1.58335315 10.26003342 -0.85549103
v -2.93515716 -143.77541840 -25.09468794
v 30.49748577 -165.40949047 3.74767208
v -41.09792411 -142.61437953 -42.49857366
v -70.88744640 -165.05287588 -3.48829990
v -71.61718607 -97.29380906 -22.89057709
v -24.35338870 -86.64152771 82.94744045
v 52.41880566 -124.64573979 77.75834203
v -5.69404569 -111.96807027 127.33642757
v -14.66211956 -46.32394761 -10.33848897
v -53.07324231 -134.40173864 -25.45165271
v -41.93880409 -60.41477248 66.26023352
v -91.46486223 -123.63421172 -11.67338900
v -31.90629557 -147.65597880 117.02699214
v 14.24722094 -135.26228070 37.98667341
v -58.39429423 -100.88753700 94.79770809
v -4.84850071 -122.91026115 81.07320964
v 37.80265152 -133.61164927 48.26895520
v -10.37131622 -62.93648481 73.87241721
v 8.85458756 -148.90433848 -35.32692045
v -23.90687168 -88.01566809 84.07524228
v -54.49299142 2.69825547 26.05262771
v 38.65816444 -160.69717705 21.59252204
v 23.77737127 -133.06038082 22.76961692
v -61.24803796 -1.61082845 27.07280591
v -98.56314957 -65.64064324 6.66072965
v -29.78953160 -147.94160426 105.96047342
v -42.76927933 -145.26769519 94.92521733
v -16.51835814 -85.86699516 13.56683299
v -58.58239159 -28.40960026 48.60349372
v 46.79400101 -136.81964576 88.21408451
v -60.94405800 -106.58293217 94.55832094
v -5.90873137 6.06399123 10.35862975
v -59.38187614 -71.26558572 -20.87219618
v -60.18469483 -48.89219999 6.51081000
v -44.20635849 -44.62050647 42.64814779
v 13.58150039 -129.02298570 52.08350718
v -9.59192123 -80.60963452 130.31877577
v -73.09030741 -71.11184299 77.60884613
v -24.23586883 -126.62497163 112.36775666
v -37.86311299 -134.25429165 -11.71176229
v -47.12676257 -29.25178222 42.69973934
v 22.36614563 -163.79468143 -0.06915438
v -45.75769231 -153.15280855 -27.27742121
v -82.34426379 -125.60304999 -44.34800148
v 5.61779737 -138.92473280 25.81335977
v -85.59848368 -133.35673511 -24.28320982
v -18.34378764 -107.73295164 96.26520425
v -55.20065501 -102.52407193 -45.69375142
v -80.46066761 -149.89663661 -30.04899435
v -5.66076441 -147.26001024 -19.88054812
v -15.99543355 -77.94379443 106.92637414
v -96.67907655 -117.24115163 -13.59220129
v -66.37715548 -164.41449523 -26.98335238
v -41.42364487 -37.26348653 -3.45031009
v 8.45143851 -119.23141032 111.64791882
v -61.88678369 -78.18025351 -19.30506341
v 2.82603875 -66.97849929 25.02393723
v 37.38434240 -115.38024247 -0.50927489
v -20.47269419 -48.32679778 -9.64935496
v -11.10180747 -13.44822533 22.76634797
v 23.04026298 -115.02730101 99.81157631
v 51.50531605 -106.05458170 37.91819513
v -41.27469659 -136.93593442 -1.12026208
v -53.58345807 -151.27839148 -3.29143601
v 7.62554305 -114.37202990 8.27155914
v -51.32197589 -145.51028609 -39.04309124
v -1.91650400 -101.52606666 138.86237144
v -22.92003669 -138.10923696 88.09141815
v -83.47022533 -158.58596563 -23.38772640
v -5.54117188 -92.56140888 16.96977951
v 34.89986062 -136.98093593 28.10215205
v 37.38683835 -136.44371927 25.10612458
v -87.46552467 -162.81794012 -19.48884502
v -57.54428729 1.97433680 -0.83539513
v -90.47887474 -139.53459263 -16.11580700
v -17.32803509 -126.72971189 119.42005903
v 47.31360078 -21.42022550 -0.19499291
v -87.72998303 -131.27677143 -57.42437020
v 19.59756948 -85.57791263 82.58119971
v -16.36666432 -122.39056081 80.39298654
v -86.42375469 -130.76327741 -64.94271010
v -46.71311751 -16.43445529 36.70863807
v -35.98786518 -103.10646892 97.27696329
v 12.97218539 -126.02739036 84.13708210
v -14.20507208 -148.88025820 -33.03000703
v -3.51576600 -101.06546432 138.83756101
v 28.45255844 -152.01734006 8.94004386
v -2.12431885 -81.72891289 139.81728256
v 43.96203533 -50.55845529 -5.71345119
v -38.38580102 -153.57357264 -24.19673093
v -71.76318765 -87.27195859 83.76198262
v -20.37361264 -105.05000502 -37.00497001
v 14.67616484 -155.43733537 -25.79458058
v -0.45523496 -131.95711374 8.30358919
v 13.51316832 -88.84114772 106.70087487
v -55.91903627 -54.89039421 4.66549257
v -3.41802603 -56.72500283 5.70149627
v -6.34791423 -125.15646219 21.28637210
v 49.83939603 -80.74444532 52.33470351
v 51.21133476 -53.25593054 20.69873549
v 51.69668421 -87.19383180 19.18474212
v 37.96773404 -134.15253162 24.30558205
v 36.78097203 -11.77526917 20.40432952
v -43.31359640 -93.19514036 87.82096207
v -26.27826482 -119.67904121 106.03988916
v -70.90289146 -158.35760534 1.17677799
v 23.68817665 -140.46035707 12.51194626
v 45.91939226 -13.08414340 7.43038580
v -64.31451440 -66.52345508 73.97063076
v -6.21507596 -113.56050521 126.70093775
v -25.82364157 -150.63680708 -18.51778105
v -9.35002323 -93.49149466 11.53453626
v -19.77436431 -139.67125118 -12.18626928
v 15.27861878 -44.47933659 -16.27610065
v -2.81016598 -55.72889000 8.70418083
v -39.83926028 -137.75800169 -14.18646239
v 40.40222242 -139.61605728 31.93200007
v 4.76363720 -99.00179505 38.71772811
v -6.44186838 -81.14871383 112.63389140
v -71.74776495 -164.42227364 3.98859335
v 43.20843518 -132.76758790 87.42944896
v 3.90641671 -31.06803447 32.89840743
v 32.17352927 -155.15659750 -1.87082624
v 19.28243786 4.24753129 -4.00011893
v -19.27854493 -44.47254911 49.67978597
v -87.65129745 -110.07203162 -48.70634153
v -72.77231663 -66.48907065 53.65191400
v -59.06128138 -1.20976241 6.05979981
v 50.31271279 -87.68992126 14.07107152
v -54.56290022 -68.63436848 -4.49178554
v 34.96599197 -128.77316773 66.33856148
v 9.79391858 -61.41746044 19.49499920
v -28.44571136 -82.57008344 -25.71470104
v 11.37952693 -133.60060751 13.77416775
v 18.02567020 -82.89361745 72.77322561
v 36.93063557 -75.35830885 61.58736348
v -75.17882437 -117.60815233 3.03980149
v -7.75733823 -81.02371544 137.33573258
v -55.90161309 -83.20681006 -26.51740611
v 19.97070201 -107.35590756 -16.55952260
v -48.47922921 -144.99318600 -2.74008652
v -10.37939172 -68.89498979 85.34159511
v -34.60401297 -135.57961583 -36.15640476
v 16.46464691 -113.68487775 102.98914462
v 18.66296865 -101.91629827 -23.69466424
v -71.58796489 -117.89733171 -26.01890080
v 50.87026209 -141.73708856 71.90664858
v -14.98223748 -138.23464513 95.19769251
v 51.30825192 -21.19624242 17.88169146
v -65.85715711 -67.86677241 49.96965453
v 54.60296199 -76.39335841 35.32631695
v 14.50078562 -79.09522206 95.80110759
v 38.39468211 -133.86242092 49.72108454
v 53.97899076 -82.15122670 43.76392439
v 13.90188560 -125.18976629 10.68863180
v 29.70139310 -77.76544243 71.36837393
v -49.13093895 -47.49493301 -2.67730816
v -43.44878718 -128.29966843 89.84918147
v 29.65947427 -118.17175150 15.22825472
v 26.01589821 -40.14532641 -21.67525142
v -47.64837027 -154.71626818 -32.67551959
v -33.09353441 -134.16706026 -32.59365633
v -62.70261854 -96.66495025 68.24720651
v -0.48918702 -100.73918104 -24.87918735
v -68.90570372 -143.83365214 -1.15528575
v -60.16870961 -46.18769139 6.82711368
v 5.35776559 -145.09789646 -37.02249005
v -59.98754874 -14.45114706 1.06339564
v -74.21000302 -78.26089859 80.08039743
v 19.15213466 -122.43462354 91.29481763
v -74.08216596 -165.28210044 -19.26132292
v -7.55121838 -120.20208687 78.01924646
v -44.03664917 -135.45002043 92.74372458
v 16.56149514 -118.63695085 66.83802605
v 4.59338026 -82.40974694 123.38425964
v 52.39912868 -135.07784903 72.61146605
v 46.52081430 -137.41618395 89.48175609
v -11.57262269 -138.81799579 118.13696474
v 20.49318887 -68.16305220 67.17848778
v -56.19009957 -12.12460920 -3.88297997
v -18.25980097 -48.44078794 63.97356093
v 13.03388458 -52.26405337 54.48938906
v 43.88709739 -156.20717406 33.82774442
v -44.04173791 -109.61470008 100.97201914
v 48.70848358 -147.63791859 62.27659062
v 16.52414724 -139.05067742 64.22258168
v 25.73281527 -134.52263176 12.69694138
v 47.78816923 -108.08960348 17.21339673
v -0.14525859 -82.11205900 137.33696938
v -47.62639850 -119.74184215 84.91395414
v 5.18776104 -97.12479264 41.24764353
v 53.61330882 -118.85064840 74.30830598
v -85.58399230 -132.38607347 -61.49125844
v -77.63908803 -56.80815130 53.80494520
v -8.79733078 -137.20545173 -19.29225400
v -81.93375170 -16.14083163 23.88954349
v -5.81354648 -68.51638108 -21.69056609
v -86.42037213 -132.14498758 -23.90323021
v 24.96819012 -86.01157367 75.28638095
v 20.72939649 -41.64770246 -18.65706034
v 20.63273452 -103.13083977 -20.95770463
v -49.96075109 -134.65173542 96.49462998
v 44.54714432 -47.09771648 -4.39327070
v 49.97168854 -103.47141325 46.09612748
v -49.37439039 -52.24820971 -7.25420937
v -18.49297062 -77.58335024 12.74281461
v 48.74723032 -120.66545337 66.91761315
v 51.93485692 -119.68480051 69.10571456
v -82.87272602 -104.25930470 -39.06482831
v -65.91297686 -29.35947105 47.86504060
v 18.42175424 -161.23409569 -18.61272939
v -36.23900190 -62.37827241 55.60811237
v -23.16103689 -32.27007762 -6.10554032
v 0.72859280 -94.66835111 141.22182131
v -67.23328680 -84.67082679 -21.15826495
v -51.02496594 -120.71463466 87.81801164
v -83.37987214 -71.31825387 -6.40645344
v -44.68321428 -138.12053204 -11.74505614
v 35.98535433 -37.66333312 -21.00116201
v 49.94651675 -112.13951558 63.24011087
v -85.26827395 -24.17802252 30.58100864
v -47.47853056 -125.82361698 -50.21118373
v -52.91699618 12.95415219 21.33802883
v -15.39656240 -107.65106976 117.18311161
v -36.27134115 -146.55318856 -39.37237337
v 32.76778013 -144.81560886 -9.13368724
v 29.08047475 -146.59020305 11.01067569
v -69.43150610 -158.81159902 2.60379654
v -77.34241337 -66.93240255 73.40731472
v 51.60861090 -68.47935915 34.25087035
v 48.03311825 -151.69724822 56.72916025
v -38.09776157 -58.45491216 -13.91742937
v -83.32383633 -32.67895430 39.97887671
v 12.82845344 -150.04161000 -11.11581642
v -60.23303047 -71.75590843 75.03159344
v 18.18805933 -170.38555443 -5.63227618
v 29.86985259 -140.10477066 20.67141049
v 7.65387714 -126.95316970 110.56579649
v 25.20359308 4.23884811 5.91877243
v 4.24624747 -87.27945387 131.41241670
v -19.91709694 -103.27374935 -38.90282661
v -71.86011970 -65.39770961 50.66692829
v -65.98468870 -2.82330951 16.49215072
v 14.56178539 -128.97124887 11.91962231
v -6.10026391 -126.33334100 84.18709040
v -40.12981057 -131.78369403 -47.46684805
v 0.49823185 -134.54541564 17.05919951
v -78.22521776 -90.64139426 -12.02136464
v -97.27401286 -66.21289253 11.96771301
v -58.11811239 -108.78548026 98.69278967
v 17.88686402 -163.07094693 -21.99377120
v -18.21909845 -119.69889700 83.97795260
v -40.92349857 -130.09323180 -39.04115781
v -41.84822366 -130.14797866 -38.10583800
v -44.97472197 -130.60921431 -34.92686152
v -46.38413712 -131.30846620 -33.37145597
v -50.70966110 -133.99900496 -28.61516923
v -51.62516981 -133.88323784 -27.99760737
v -40.33755139 -132.77497888 -37.26702183
v -34.17622671 -133.17511976 -31.00580350
v -40.02736881 -140.46651125 -24.66420271
v -43.84103790 -137.36821711 -30.40910885
v -41.36936739 -131.35017455 -37.52225265
v -38.98676485 -133.20730627 -37.45871410
v -36.21301427 -133.36484134 -31.09532595
v -49.65741560 -134.10788774 -28.85343134
v -42.28479415 -131.54120743 -36.16543114
v -48.39333519 -135.44854522 -28.53781730
v -34.76375714 -133.29702616 -32.10941330
v -41.77239910 -140.95127583 -24.58680794
v -40.43887928 -140.96932113 -22.77646214
v -41.43552110 -140.23116231 -26.14578977
v -47.73732275 -137.77753711 -27.52440423
v -39.72728550 -130.83727658 -38.90951350
v -43.52384806 -131.34886324 -34.83111784
v -39.51140121 -132.20232725 -38.10190037
v -60.84373966 -138.24748993 -10.02432033
v -58.69442225 -138.18044960 -9.93500929
v -59.52091888 -139.27869499 -9.26065072
v -61.73268333 -139.03650641 -9.43658222
v -64.33228403 -142.83405244 -4.69502015
v -62.75921315 -145.18398046 -2.67518917
v -62.77446449 -146.85380459 1.13854057
v -62.56519258 -146.27626538 -0.85813116
v -63.12635541 -143.99030805 -3.94403469
v -64.45796043 -144.33726668 -3.22390255
v -47.68436402 -134.49238241 -2.10491242
v -46.51607946 -134.49600339 -3.82274459
v -45.63499615 -135.24274528 -6.13854779
v -42.86418483 -136.19442284 -8.49031657
v -44.56588626 -135.49976051 -4.09424910
v -45.72037607 -135.63084602 -2.11736583
v -46.90456018 -136.16205752 -0.75193733
v -9.16118454 -137.80444860 -16.19552076
v -14.47887998 -136.04664803 -14.23083153
v -22.75400236 -132.71746039 -10.85732132
v -38.35690767 -132.72926211 -7.80218141
v -42.97775030 -135.44122875 -1.02296332
v -7.51837390 -138.76220584 -16.70713350
v -10.26303601 -136.74083352 -17.14816689
v -11.42090745 -137.77680695 -15.03815688
v -16.30725712 -135.93806326 -13.03917170
v -23.66946451 -133.42857361 -9.05328058
v -21.82123065 -134.77241993 -9.47508588
v -40.79734161 -134.43461061 -7.13491021
v -40.88290036 -134.63446498 -1.77719374
v -12.53641862 -135.93749702 -16.24485664
v -20.11898905 -134.86906886 -10.44240035
v -21.42338082 -133.54103267 -10.49128640
v -18.61399412 -135.73339581 -11.03818882
v -16.98025689 -137.24412024 -11.91232167
v -11.15091145 -139.98229802 -15.14515560
v -28.84484269 -131.72820210 -8.27292725
v -32.14069083 -131.45709038 -7.84451980
v -8.10126308 -137.53004372 -17.58688316
v -36.34281456 -131.80403411 -8.46165605
v -36.62877902 -132.06565380 -5.42857684
v -39.04750198 -133.03393126 -3.88661237
v -44.49765384 -135.44936478 -1.22779608
v -25.83309822 -132.06323981 -9.15516075
v -9.25687794 -139.24527168 -15.76048881
v -27.83378214 -131.41499460 -9.46856197
v -33.62416476 -131.94482028 -6.54112780
v -30.31341918 -131.95131719 -7.62878871
v -28.63496169 -132.95301795 -7.26990262
v -30.30525334 -131.17045164 -9.49677266
v -34.41439942 -131.30067289 -8.19345657
v -39.18272257 -134.55104828 -2.38051382
v -27.45503560 -132.19450414 -8.25791433
v -35.16989946 -131.70775771 -6.42387243
v -32.72056952 -131.31783903 -9.99280158
v -24.34558235 -132.18282163 -10.25979687
v -20.68475634 -120.85839361 82.64479041
v -19.56174150 -122.34590948 81.13191277
v -18.39763671 -123.87675792 79.56199348
v -17.63910614 -122.99542129 79.40124720
v -18.02015118 -121.95477635 81.48976415
v -18.39687303 -120.93362212 83.54829997
v -31.61665797 -127.85631418 83.72310549
v -19.86141317 -123.85183573 80.49120009
v -21.44658193 -122.51515687 81.63909614
v -22.28360996 -120.91877311 82.45509118
v 17.89015532 -124.26041812 74.39378649
v 18.01173016 -123.44638258 71.66656852
v 19.30811442 -146.07425034 82.53388107
v 20.34322917 -145.39873600 85.10950208
v 15.54559544 -142.02025533 76.11169666
v 15.82256705 -139.73625004 74.87655431
v 15.93806222 -143.61032844 76.79600269
v 19.79998685 -137.82791793 87.17405051
v 12.00878341 -132.38053024 91.63679183
v 21.79239877 -145.52766085 86.58970147
v 19.29431409 -145.48294246 83.57612044
v 18.44612882 -144.95016634 82.03493804
v 22.02442288 -142.89465547 88.31391484
v 19.63154599 -137.32938468 89.27510679
v 19.35546286 -136.44105196 85.55383235
v 20.06904595 -139.86545801 86.49337292
v 20.64159326 -139.53456283 88.58256042
v 11.51407138 -133.45636427 93.07907522
v 19.36297119 -135.43513417 83.59459043
v -89.48294073 -156.53298795 -11.96106337
v -12.26845011 -140.86656272 105.85752875
v -30.43895215 -114.37889934 104.45997119
v -41.83494300 -105.82978278 -43.36330295
v -12.71146722 -104.83087599 11.83970738
v -61.81126833 -26.11523494 46.72635719
v 8.46318807 -4.70100204 4.34476184
v -73.08932394 -139.85247910 -39.33154047
v 19.55257542 -119.26575750 64.82714415
v 22.96096832 -146.54147625 86.13833785
v -30.36387451 -105.38471490 -38.20854425
v -85.75263619 -130.77773154 0.28919749
v 19.61317472 -101.05060786 36.60736233
v -47.63660207 -14.96958639 36.19578481
v 47.31357843 -88.58107030 0.83359424
v 38.91224414 -144.14894581 73.54575396
v 34.32964906 -138.01468909 33.67553651
v -25.34168400 -141.28473401 98.79992157
v -91.30441397 -96.08590603 9.78342351
v -27.57249400 -143.27642322 92.99497306
v 18.31707172 -104.89423573 -17.51887053
v -39.42081705 -158.40417147 95.63046694
v -52.64820904 -132.73552060 -14.81031999
v 49.01316389 -135.81471145 34.64374319
v -48.87307063 -133.44466686 -6.53158268
v -91.21342748 -61.86610088 13.09168246
v -69.79440898 -151.74441040 -34.67708081
v 46.74490914 -100.25835782 49.76588488
v 15.66458680 -69.55579668 71.43399864
v 17.06860587 -45.64586282 -14.72344715
v 6.33937493 -112.51338571 102.20379382
v 5.75711904 -139.05337453 24.49470945
v -0.71968703 -117.09243059 80.76455444
v -67.22427160 -157.28113055 -8.11185315
v -56.21538311 -71.38876617 51.78304762
v -3.76385916 -140.42004943 45.68082094
v -34.60263461 -139.54408467 86.79921925
v -40.72618484 -95.76053917 -35.82327440
v 19.80093122 -119.54213679 67.36885011
v 15.16576856 -86.26887202 89.67225254
v -16.34086296 -91.58977866 120.11007965
v -42.63782129 -136.91154122 -10.17266233
v -61.39561161 -104.65385765 -47.62973264
v -72.65485823 -106.47098720 2.22974061
v 15.13536554 -108.67807269 -26.19443461
v -75.48777759 -173.25241864 2.99767707
v -15.29281773 -41.41521081 42.54474118
v 20.22048645 -133.36487114 33.17418322
v -4.01930418 -117.62607098 16.28784277
v 6.40775170 -64.99643624 13.77507113
v -1.50956307 -116.29990488 75.57349652
v 25.65798908 -139.15720582 12.78255507
v -63.44351918 -70.52797824 51.10710487
v -29.82269786 -132.71221519 -41.74067825
v 16.46038890 -147.15765417 -5.42322779
v -42.12499410 4.34520561 30.48663214
v 33.44723210 -153.74070406 17.28942059
v -21.11291885 -101.52937472 -39.27149251
v 30.96735664 -115.57232589 -14.84186016
v 7.84446765 9.39561427 5.24071464
v 32.38816187 -161.34460270 7.90482946
v -57.93695152 -70.93898207 50.22283271
v 27.86054276 -144.51615512 89.54279870
v -46.35854065 -86.66917682 -28.67916040
v 0.13853282 -147.87076414 -38.98808360
v -61.69275194 -71.64812088 49.63486269
v -33.63474458 -148.94877374 117.29547381
v -65.32213092 -30.97287007 49.34149235
v -14.58526682 -122.19536304 82.26375282
v -91.78067744 -128.99561226 -16.45845361
v 32.65597671 -137.87202537 35.42628884
v 36.13073006 -132.48874247 60.27984247
v -73.67395610 -110.95174402 -30.09394556
v 41.35984555 -112.75244504 7.79117877
v -76.56974345 -91.07282758 10.21290757
v 54.71425876 -81.65623248 41.63585603
v -73.66698235 -81.57406747 81.09304309
v -74.52189177 -80.38786054 78.32760364
v -49.12184179 -146.36294544 105.81018776
v -92.78489649 -55.48421293 16.20613411
v 28.43410708 -155.36454320 16.93153754
v 23.61857891 -0.08509716 9.39507410
v -54.12829667 -144.73505318 -40.40724412
v -32.65240416 -161.40066087 108.35343599
v 53.02797630 -70.05991787 32.09460899
v -14.91679531 -142.63013005 115.60194194
v -86.77539974 -174.91689324 -12.51131017
v -11.86906639 -89.50733393 144.65044439
v -72.38065451 -138.29070330 -50.66013336
v -0.14144577 -104.35351729 -29.28169072
v -59.37564373 -105.55565357 74.26017523
v -88.13982457 -158.73190761 -9.18026082
v -91.02741629 -129.96341288 -20.18469386
v -85.41755378 -103.14420611 -14.78627324
v -73.97303730 -82.23818988 79.58222181
v -77.98663527 -51.96167529 16.00142196
v 41.95879772 -76.50317252 60.43814495
v -86.29212528 -177.57107317 -9.53964423
v -49.03660342 -138.19751143 -0.25133553
v 33.30734372 -16.50309190 24.24048260
v -11.93123031 -137.07140088 96.24032676
v 32.63570368 -85.13344824 69.43761557
v -85.96988767 -141.32042229 -1.71364029
v -82.16755837 -119.50448900 -43.61006618
v 32.13095665 -158.32887590 1.38521299
v 3.68061685 -101.04127973 -22.93366566
v -67.49738753 -120.77157944 -58.89293551
v 22.64440246 -139.20345902 12.41510082
v 14.21777718 -103.86492312 33.55680779
v 14.92069755 -19.04325187 27.94239856
v -76.62638277 -124.37373400 5.84837282
v -3.59632750 -120.29561400 86.83197945
v -3.62156983 -116.75420403 77.28059590
v -11.35703921 -122.59618938 19.30209436
v -82.67885447 -52.53211036 14.01842479
v -91.94438905 -114.07279223 -59.79246274
v -71.01515681 -157.58952498 6.40001521
v 42.47118160 -107.58697987 -8.39713868
v 53.33073437 -138.71271908 77.73844898
v -69.38546151 -61.59117445 47.77488858
v 11.95195317 -116.95279181 74.31127131
v -54.72687259 -141.48698747 -2.82859476
v 42.31278226 -33.77228975 35.74963287
v 28.42979133 -148.03016186 86.95983887
v 25.59040859 -30.95734306 39.28763792
v -49.17209223 -56.25758693 -13.63894343
v -44.32680458 -116.51641130 -46.54267803
v 31.82008490 -6.47394545 -8.57667439
v -35.75151414 -163.64853084 103.28507423
v -75.85299015 -95.85528821 7.59667344
v -22.08853513 -137.58674264 -16.66235738
v -34.47789699 -131.77941740 114.79598284
v -71.82802260 -153.02772820 5.40429866
v -65.77377766 -100.28813779 80.44113964
v -53.10653895 -5.51015604 33.31347927
v 38.15436736 -122.01043963 92.56856143
v 12.20226754 -114.52724785 69.08687204
v 11.40100416 -152.14288235 -15.71004465
v 48.97020385 -102.53892094 69.31354851
v 30.21468781 -159.15568173 20.71290091
v -48.64156246 -155.65885603 -32.10468590
v -76.98940486 -97.05632180 4.49669128
v 26.43760294 -140.34435153 90.74152261
v -76.33229345 -87.07226813 11.09055243
v -46.58703879 -81.12091571 80.06485552
v 21.27949148 -143.94794405 86.81862056
v -33.54897350 -75.16448200 -22.45152183
v -12.11734116 -119.87982690 16.73049293
v -92.08680689 -127.54151225 -66.11250341
v -43.12906042 -123.06863815 108.64517093
v 23.42365123 -133.15118849 24.41688068
v 32.78743103 -156.23101592 -10.92712954
v 50.19478500 -31.58490732 2.45914585
v -99.29650277 -100.99599510 -11.03522349
v -16.57284237 -111.98744923 116.12594873
v 22.96689525 4.91081877 6.56745303
v -21.07577212 -126.94622576 117.60655046
v 26.41618624 -142.27356017 90.66387266
v -35.71001440 -63.15913796 56.34682626
v 0.69918163 -142.23684371 30.12254648
v -9.82908253 -153.94695103 -23.65028113
v -70.50711662 -73.18293303 56.02166057
v -32.49564394 -146.19509876 -36.78548709
v -56.58302456 -18.98474060 41.09127074
v -94.79386359 -63.61648440 -3.16755753
v 19.12984438 -33.13164413 -16.43061638
v 8.75611790 -150.24483204 -18.15941557
v -34.86179933 -52.91459709 -8.63757078
v -30.36067821 -0.64730807 0.21552447
v 8.50823149 -114.44637179 71.73088193
v 40.90692103 -152.69294381 80.61839640
v 46.07378319 -104.78490591 -0.31126995
v -58.91377479 -21.97928168 0.79634011
v 37.30988503 -143.57478917 89.63030577
v 14.08820413 -61.32531539 63.46239150
v -40.35247862 -3.21873254 33.92698988
v -101.38334334 -91.12577885 -3.74432653
v -5.59728360 -139.10906017 -18.42605695
v -96.30323946 -117.48786271 -10.05712524
v -8.94164015 -144.04572546 29.03980948
v 29.77473848 -83.36027712 60.03591418
v -85.51034331 -67.07651168 12.36825343
v 3.98595398 -139.80573416 17.28779264
v 39.96539488 -123.60648811 91.80167317
v -23.75200391 -137.69200444 -17.38776453
v 8.50426219 -159.81693566 -14.90436122
v -83.38183910 -36.49053350 35.49398854
v 48.14971238 -152.50903368 78.34216207
v -67.46830046 -97.16075659 89.48553354
v 14.84678127 -54.96050417 54.95192483
v 44.41913962 -108.50428045 46.81188986
v -72.14490324 -118.77628416 -24.41031113
v -45.17921060 -6.12016255 35.65256298
v -49.64153469 -89.95152265 62.07733974
v 38.58409077 -129.71903384 80.71536571
v 5.00108069 -138.87846470 14.09561839
v 52.09869891 -67.73059815 33.89565274
v -15.12731891 -85.69071442 135.26538014
v 11.48862392 -127.27954984 51.10794306
v 43.82676631 -145.77652514 84.00858939
v -94.46892887 -119.70770359 -66.95409119
v 20.04174702 -130.35193086 30.30904941
v -51.62969977 -134.93977487 -26.06956102
v -8.48152582 -67.19345599 80.93152940
v -16.93861373 -119.22730505 117.26926267
v -20.55476606 -146.47884667 -32.95482323
v -30.34938872 -27.98444591 39.12206367
v -46.78563401 -43.97671670 50.92595518
v -80.69894463 -135.16372442 -56.43755198
v -74.53729957 -51.38685554 68.57179850
v -42.07404703 -32.17387199 -4.93865088
v -77.00914145 -18.73521134 9.15642828
v -30.32541275 -65.21942466 58.55426565
v -3.95631930 -127.80956924 20.50741762
v 25.11625551 -136.84429228 25.25718138
v 27.89394185 -172.14675248 -8.70465115
v -50.59951916 -97.07638621 66.77905470
v -15.29998612 -100.62170029 97.93113172
v 44.81680691 -139.47066665 90.47898650
v 5.83463395 -147.33968675 -38.12086210
v 34.14965421 -129.46614623 75.82844049
v -23.16029929 -86.16420627 90.41572362
v -53.76159027 -99.41817075 91.71799570
v 8.81621707 -4.14614519 -0.86419238
v -84.78562534 -179.56596613 -8.07492062
v 34.58102420 -167.44102538 16.74482226
v 2.03574612 -146.93152905 -22.82818779
v -41.66211560 -163.39871287 104.13452983
v -70.93650848 -156.94253147 0.87126828
v -41.95196927 -52.67943814 -10.03362425
v -55.01000583 10.36316250 23.25409651
v 38.34683821 -145.46957612 68.79486144
v -31.01894259 -156.99525177 112.02535033
v -3.33643099 -132.18042254 93.43313426
v -19.37375963 -0.94016711 16.20826870
v -87.11975813 -173.83404076 -13.29204533
v 28.91553566 -147.84967899 80.12082428
v -24.72685277 7.85329286 0.59503218
v -58.40957165 -90.90245515 -30.75525351
v -94.14336830 -120.33847719 -10.55677608
v 44.91453990 -95.23700178 -5.40106697
v -0.57208660 -141.14226401 -36.35254130
v -64.60326165 -68.42344999 49.95181039
v 52.51556635 -31.73056990 31.27292544
v 13.13058846 -113.97706717 67.30188429
v -29.44534831 -124.03172255 83.62489939
v 26.55399591 -173.26591909 -8.62797070
v 11.45064924 -126.17199123 4.55801142
v 18.46961118 -137.95743883 61.20235845
v 30.63353337 -138.98122311 33.48296881
v -88.42820674 -99.83595461 9.34366230
v -45.93990743 -116.57499522 105.52265495
v 38.86348382 -131.75366819 77.58338749
v -48.68935049 -132.75793195 -9.71812475
v -83.21079612 -179.60238457 -9.55106597
v 44.92481798 -36.14030033 34.77939218
v 6.06844900 -120.62188983 1.82564335
v -78.00648361 -165.26830196 1.29358866
v -74.76307452 -115.15334994 2.97332532
v -90.29014409 -160.10251641 -12.76256237
v -52.41368338 -33.75776485 -0.12279955
v -31.07335046 -121.05135620 109.84861851
v 46.73041776 -109.54578221 44.73048821
v 26.09680966 -135.97872853 20.72808705
v 15.75827412 -174.30268228 -9.74099711
v -60.67810953 -100.15613586 94.51324493
v -40.67501798 -163.21310401 102.24764049
v -93.42401475 -43.91438887 16.32065512
v -7.70666078 -142.34235883 -24.56638217
v -68.16568226 -64.02783841 48.22697118
v 19.33118142 -158.71439874 -14.06436414
v 30.65577708 -157.30920434 20.52866668
v -26.77731216 -136.06262207 -22.81797864
v 4.80843568 -97.87750244 38.93063962
v -4.10178583 -155.38540483 -24.67040904
v -14.88030609 -128.58350575 82.18643069
v 51.39346421 -44.32010651 33.99998322
v 49.38279092 -100.80273449 67.68372655
v -27.00291947 -57.22874403 57.21764266
v 52.12201923 -24.14872311 15.33167716
v -78.84039730 -102.44749486 -39.78767619
v -23.56195822 -135.54050028 -37.69526258
v -46.97805271 -137.54306734 -28.78144570
v 20.58370225 -135.34255326 55.32921851
v -76.84601843 -92.80207008 -13.66782188
v -6.73772115 -138.55691254 -20.84853314
v -69.40996647 -156.64698184 6.26976881
v -82.30884373 -107.87378997 -44.99755055
v -89.12742138 -114.73651975 -62.82853335
v -63.38301301 -161.92953289 -5.77876531
v -69.93163377 -163.62182796 -6.45433087
v -88.77710998 -103.47784311 7.75802042
v -7.51790497 -68.13471764 82.55447447
v -31.36067465 -28.69632095 -7.13930279
v -56.27046525 -137.80656457 -8.87741614
v -35.81251949 -104.50324416 98.26800972
v 36.80687770 -119.72533166 92.43554622
v 45.35676166 -103.91367227 -5.29625081
v 43.48092154 -155.44219315 77.76448131
v 18.35689880 -162.30392456 -4.44197422
v 42.28799418 -137.22091913 93.14522147
v -34.01460499 -107.00119287 -38.44363242
v 39.11195695 -143.03442836 89.88130093
v -85.26749164 -31.32643178 36.48175299
v -42.39955917 -130.94794750 -48.48329350
v -84.54378694 -59.72591788 12.53388356
v -46.07882723 -57.16466904 -14.07500450
v -7.63948308 -85.41543782 149.18075502
v -39.80356455 -53.63704264 48.69110510
v -10.72433963 -119.01403219 74.52854514
v 17.13197865 -47.08502814 45.84157094
v 1.81416224 -65.78526646 14.67233803
v -73.52189720 -49.48505759 61.28843501
v -45.23757845 -136.68657839 -9.00610164
v -23.26394059 -72.78683037 95.35640478
v -21.89397998 -48.10518771 63.82593513
v -43.39813441 -41.99744016 40.41587189
v -30.11529520 -136.83256507 -32.69758821
v -68.00074130 -94.06850487 89.12090212
v 41.70187190 -159.85940397 29.10937928
v -47.56189510 -90.39163589 61.10237539
v 23.86864834 -128.00772488 98.40200096
v 15.87685943 -39.36235234 44.06841099
v 49.18911308 -19.70847324 6.32072566
v -61.94793060 -164.16053474 -25.33577569
v 5.95900556 -107.38046467 -26.28311142
v 45.84958777 -143.26238632 31.24967776
v -1.73744722 -89.61611241 148.79155159
v 24.18324538 -17.22887345 24.68438633
v -54.13895473 -29.82998826 -0.47122908
v -36.97911277 -63.71185184 59.01613459
v -16.08547941 -142.49183238 36.39785945
v -40.98415002 -158.07043016 96.62851691
v -63.84208798 -40.16247019 5.09035727
v -45.66572234 -148.11718464 100.39675981
v -74.36895370 -73.96460325 78.87265086
v -82.23310113 -132.31128454 -62.59946525
v 6.95052696 -111.72664911 104.66425121
v -49.26615208 -139.25358653 98.99541736
v 55.77949435 -83.75795931 50.41912571
v -50.75180158 -133.99009407 -10.41931286
v -26.48576163 -19.27095093 35.81968695
v -48.19207266 -40.86562619 -2.57886550
v 23.07021245 -132.66216218 22.15060592
v 25.20795539 -137.98101246 91.56969190
v 45.61387002 -153.35439146 68.87324154
v -60.38564071 -94.73799169 88.66968751
v -38.02777082 -39.46113586 -3.35440761
v -97.15832025 -90.05051851 8.58915690
v -1.36359036 -83.96646380 145.10896802
v 50.81890896 -150.24907887 70.37986070
v -62.39234284 -104.34748977 94.14294362
v 27.04914287 -85.99318564 73.56422395
v -47.20274359 -156.46642447 107.49346763
v -51.51165277 -139.75177705 106.46692663
v -74.40860569 -112.44299263 3.00893234
v 17.39967987 -125.86133182 68.57243180
v 29.57769483 -104.79836911 -11.12923492
v -16.94429852 -109.14608836 113.84285986
v -93.51263195 -110.66699028 -0.31606856
v -94.97765452 -57.04051256 15.23244195
v -77.87799835 -22.50059694 8.51309765
v 29.73106317 -147.91536331 86.38294041
v -84.06277746 -179.98422682 -7.13195279
v -92.10228175 -119.60451305 -71.23053074
v -30.99125251 -36.39747202 42.53839701
v -72.49596715 -83.60524476 82.60822296
v -16.19159244 -106.00555688 103.74417156
v -44.42372918 -54.72827330 61.22197583
v 20.26144043 -28.15259434 -10.86564735
v -75.92080534 -69.86338645 77.12066919
v -24.83886853 -139.26237822 -27.63108350
v 1.88672007 -112.94706911 124.79007244
v 18.67331751 -95.78984231 43.48554835
v -1.70023623 -68.33143532 15.23519587
v 27.62232907 -143.57006550 72.00640440
v 8.72176327 -58.73440206 20.64135112
v -12.13257108 -136.72375679 -45.80282792
v 15.87926038 -113.64854872 92.70922840
v 41.78154841 -151.98905766 81.47138357
v 15.82069136 -140.86654782 68.88356805
v 31.52919933 -139.40665126 24.27858859
v 12.59823609 -112.22244799 99.36529398
v -45.08322850 -43.09519380 43.30572486
v 4.92806081 -101.30953044 126.52860582
v -4.35511954 -96.97111696 145.53095400
v -20.54584399 -140.59129357 -29.27799150
v -4.98696370 -83.65076780 19.04632710
v 2.57762824 -142.53556728 -38.08139637
v 28.65916491 -121.92031741 15.91226831
v -92.70637482 -122.03362584 -11.97024621
v 54.66360971 -97.57900983 52.71142349
v -74.76534694 -173.63794148 -8.89240392
v -17.83576049 -84.28921551 116.11856520
v 28.70171517 -148.09283614 83.35128427
v -72.61791080 -9.78675112 26.99165232
v -36.50741279 -154.47145700 100.72049499
v -4.34962427 -82.86171407 -18.10454763
v -64.33806568 -157.91693330 -5.87286474
v -63.51594627 -164.38686848 -22.51843922
v -69.65532154 -68.45985353 52.11741477
v -39.41255808 -123.17334116 87.75893599
v 19.26031522 -152.64743567 -8.27580504
v -6.04704348 4.50377446 -1.39030709
v -36.18457541 -64.71074373 60.62853336
v -46.85202241 -29.85091321 40.49817473
v -3.00801126 -125.39699674 13.58760614
v -57.19666556 -72.80611247 51.08821765
v 14.49322794 -121.06861174 20.22155747
v -91.01845324 -122.05766141 -72.04744965
v -1.81016524 -47.79010266 50.14408752
v -35.70614383 -121.38456851 108.76903683
v -86.12573147 -24.45342578 28.78088318
v -97.80015796 -70.73061913 11.72127388
v 49.60514978 -18.45983975 14.21185024
v -39.54457119 -133.60203803 -36.18618101
v 16.39205776 -50.20171031 45.95728964
v -82.97082037 -172.13030159 -1.29486911
v 6.73852721 -28.79853360 33.56648609
v -39.58219290 -136.77065074 -45.85693032
v -5.52990614 -140.29605687 -17.62391999
v -48.28545451 -153.77220511 109.32603478
v -17.26011559 -35.46353057 37.92396933
v -61.39147282 -103.25153917 95.98416090
v -25.73284693 -126.00427866 111.08211428
v -24.61295202 -70.47928870 87.37898618
v -35.91845557 -163.16176951 112.79914528
v -83.64629000 -147.64511585 -27.53611468
v 0.66555559 -133.82130861 10.09787899
v -28.50939706 -137.37489283 -32.49020129
v -85.95257252 -108.69238526 -45.72493210
v 20.54719441 -149.40159023 2.98894825
v 35.76847166 -78.76967639 67.63082743
v -36.62987798 -24.69858527 37.94494271
v 38.63825649 -119.44980919 17.97091216
v 11.44486479 -156.14169836 -10.09606011
v -47.02385142 -13.27699609 35.74509546
v -75.96883178 -68.50980967 76.91730559
v -82.87190646 -45.58358341 39.81096670
v 33.33991393 -133.88019800 -7.57460855
v 35.55202857 -147.65177667 -7.67953042
v -82.02658594 -46.12742364 38.17757964
v 5.52103389 -134.08440351 31.74937144
v -9.18326154 -91.34021401 147.99888432
v -31.98625520 -155.36263585 108.80309343
v -8.32679868 -105.79267889 128.01368535
v 35.38304567 -124.08889085 -7.55526405
v 43.17732528 -11.98001578 0.12895319
v -48.11098799 -135.70754230 -9.37678199
v -6.11865660 -68.37446988 13.32163904
v -34.44586694 -164.08897936 109.20874029
v 50.21749064 -45.58910429 5.08026266
v 49.98189956 -151.26104653 67.90269911
v 36.00218520 -133.26786458 49.55904558
v -35.35882011 -25.77485517 -6.32355316
v -9.65180621 -22.12535590 -4.19908157
v 40.80554470 -124.97925013 92.19815582
v -4.75501176 -142.88429916 -24.27118830
v -55.10540307 3.04270326 21.44453302
v -43.34602132 -136.77246869 -0.36810254
v -90.16410261 -146.24379575 -13.13373819
v 6.07273355 -129.21364605 2.67999899
v -92.65744686 -124.11686033 -70.23943961
v -84.71297473 -179.43887413 -9.02931765
v -64.48598951 -54.72005159 1.45977631
v 44.97005790 -19.70628649 26.97800286
v 7.28453789 -137.75551319 19.80430819
v 2.00020336 -74.21954721 21.30622603
v 33.38380158 -138.50849867 -8.34009331
v -89.45463598 -127.08427012 -69.65211779
v 33.27139840 -139.10202682 23.10629934
v -18.19386706 -141.13248885 -28.53372879
v 14.83377069 -135.92305779 60.52593142
v 1.11683272 -136.21410728 16.73291810
v -9.60148033 -77.00752467 104.65589166
v -49.42957684 -39.24500197 -1.74742215
v 4.14597103 -107.32031614 -28.41686085
v -6.56603184 -84.14605260 148.31590652
v -63.61895055 -81.24358207 -19.07412335
v 37.54145652 -97.64891863 -3.86275467
v 45.13928294 -156.83662891 60.86177751
v 7.56246690 -148.34749699 -27.52600797
v -20.92233300 -145.77764273 -16.70834795
v 5.70683042 -100.07948428 38.27913105
v -37.39151359 -164.91171718 108.88616741
v 13.98918219 -157.27202594 -30.36890551
v 53.88621986 -127.06185877 76.97488368
v -48.23137820 -52.09600553 -8.35576374
v 45.45528442 -139.63457942 89.94279802
v -82.51339942 -180.34113944 -8.05781316
v -45.76736316 -35.77378765 40.04007205
v 24.70245026 -140.65307379 92.01179445
v -88.41188252 -110.42653024 4.13962454
v 35.02108902 -144.05460656 89.41538632
v -74.47342575 -166.56363010 5.58763929
v -3.54751037 6.34084363 -2.83101853
v 10.61366964 7.34933093 7.86119234
v -2.22053169 -106.23096675 132.89728761
v -44.66045275 -42.69849882 41.78719968
v 45.50294951 -106.56017810 46.78745568
v -79.59703356 -25.21799132 8.95452220
v -64.73790109 -83.30302685 -18.81780662
v -39.64927047 -154.38276529 -21.91618271
v -55.38442731 -25.86103417 -1.37870852
v -85.39534360 -178.39522660 -10.09030268
v -74.31809604 -116.07651412 -32.51245990
v -25.81962943 -128.95414233 117.93871969
v -8.71546846 -111.40152067 124.26231056
v 46.16041481 -114.16532099 19.55115423
v -14.21490312 -83.83714408 136.24991477
v 16.07218198 -125.44028461 80.95208555
v -8.26279912 -129.75378335 85.96058935
v 50.02998188 -95.67912668 12.78755534
v 30.94319254 -156.78274632 9.46666766
v -76.34207606 -130.16316295 -26.28276870
v -52.86731198 -92.99781919 64.29152191
v -20.41568607 -134.41669941 122.09686637
v -0.94816124 -94.64072436 146.63536847
v -3.52343265 -23.44527841 28.49392779
v -42.78096557 -137.87409663 -0.73807768
v 53.79241705 -98.50986302 63.33987415
v -74.64908808 -158.89571607 -27.70571597
v 16.73300378 -140.73404670 77.77446508
v 28.71403657 -166.19497538 -13.05107307
v 16.72103070 -108.98152739 -25.10858700
v -39.58706185 -79.87476140 -24.09785241
v -23.46797846 -97.99076617 87.95543760
v 49.85792190 -150.68916976 65.80578536
v 5.02054859 -139.03269172 40.11941329
v 53.98853868 -101.38456523 63.80958855
v -6.12013973 -133.85935128 95.53414583
v 31.25635162 -128.12922895 96.40116990
v 10.85704565 -129.32920456 50.29330030
v -0.20848091 -61.73393503 11.73947472
v -17.13803038 -99.29712117 93.53277087
v 38.93271089 -137.40935922 60.34756452
v -51.71832442 -120.63249946 89.56414461
v 29.40005995 -159.32627022 19.71687935
v -47.79688269 -116.86623842 104.79842871
v -26.21712536 -60.89097261 58.16613883
v 1.55631965 -70.55164129 16.48441143
v -80.14827967 -20.54955810 34.88357365
v 35.34731641 -163.57243061 14.14714847
v -71.51722163 -114.52507228 -61.82119250
v -13.85987271 -119.08047646 119.04180050
v -47.27047309 -92.07498282 63.62656504
v -33.25457126 -146.00160718 -39.11498934
v 7.65290670 -27.01672167 32.84581006
v 14.35537264 -128.89300287 11.30492799
v 45.89181021 -150.81687272 80.37175238
v 8.17584433 -91.89165384 121.92120403
v 5.71341487 -101.04916245 119.35117841
v 46.20442539 -103.94713283 -2.41792342
v -78.86551321 -93.52641553 9.10567958
v 52.36322805 -97.87941724 65.31821936
v -11.21138129 -52.02247202 65.57474285
v 32.36091509 -163.42657804 18.63127574
v -74.80654120 -165.02594948 -21.35238424
v -90.37303925 -112.56153136 -54.54361066
v -5.18805720 -137.71283627 28.59965898
v 46.45400867 -111.33019626 45.02706602
v -10.71388833 -140.81847668 -24.01145361
v 30.06040305 -16.97304100 -14.62632045
v -100.95021874 -97.97083586 -8.12091026
v 3.07219848 -82.78167993 131.54327869
v -0.83733309 -81.50860667 -20.97499371
v 39.10832107 -140.96669853 67.67690927
v 15.89632779 -111.38115078 23.04951474
v -11.10459212 -124.65090305 121.31856382
v -2.59657437 -155.96330166 -24.26137775
v 14.48420063 -138.74115050 67.77852774
v -34.82711688 7.08810985 23.91028963
v 32.30843693 -30.23164719 -19.02799681
v -54.03006822 -114.77994919 102.66790539
v -70.22131234 -13.80240731 7.09141325
v 40.90905562 -74.28891212 -2.66536139
v 48.39932919 -142.62987673 41.94552079
v -55.53811789 -5.14804292 33.58978033
v 26.05860308 -74.77009296 71.98005170
v 3.54516646 -139.95118439 43.72052848
v -0.11284226 -134.06066597 113.94670606
v 26.85637213 -137.87505031 90.84098786
v -95.98687291 -108.85697603 -0.53218240
v 27.63670310 -157.82572329 5.50196040
v -31.17630258 -134.02210176 -28.74741703
v 0.53185772 9.80625488 8.47982150
v -24.48450029 -55.42561039 63.16866726
v -9.57350433 -138.38787377 -21.87369950
v 32.71307796 -159.62368250 10.54356247
v 41.62686691 -127.73104012 88.42328936
v -74.47113842 -107.10326582 -20.39422095
v 54.36384305 -29.21778709 23.66499044
v 50.71483180 -35.20631045 5.97234583
v -9.40022804 -51.82357132 61.50334328
v 38.91321272 -128.92434001 82.82698691
v 19.31803115 -151.80149674 -7.64307613
v -3.08967079 -139.23282921 25.45702085
v 9.29151382 -112.72287369 97.86683321
v 33.37339684 -165.32120109 1.02103502
v -25.51623620 -146.16350830 -29.92257662
v -90.66403657 -135.01292467 -16.57066680
v 26.89385228 -128.39089334 39.68596458
v 28.53084542 -132.11800158 29.73902039
v -23.60208333 -91.79940820 85.33965051
v 51.96896568 -46.09739408 32.46162087
v -83.05884898 -61.18833646 -4.87826020
v -88.20129931 -129.55234945 -56.21854588
v 6.45491388 -138.30058277 21.28551155
v -64.27193433 -50.59337243 1.22117728
v -47.59171605 -152.01662481 -9.00380034
v 5.49328420 -83.42767507 124.76965785
v -0.27188085 -83.68314803 142.50592887
v -54.82311174 5.08464081 21.44460566
v -44.12480816 -138.58971000 94.26248074
v 9.12596006 -104.20320183 -32.87250176
v -38.97459060 -137.96953857 -27.09885500
v -8.03781580 -97.87800163 140.19441605
v 3.92223010 -118.75286698 78.73095572
v 1.88116089 -5.27549116 12.05573324
v -71.03604078 -102.01749206 -20.59897780
v -7.92577304 -145.21734416 40.71558267
v -86.46713942 -26.91750228 31.03311732
v -17.06932485 -82.75815845 119.02609468
v 54.85388637 -97.29182720 47.54667729
v -37.36244515 -131.48564100 85.76839417
v 23.70326780 -147.48185873 84.46110040
v -31.24672733 -139.02689517 118.48356575
v 28.85718644 -128.91915441 42.84456745
v -47.61212319 -128.74631584 106.54319078
v 5.05869696 -133.09077919 108.43847692
v -71.91462070 -97.99950570 -18.83451082
v 1.61861698 -32.84812346 32.91622177
v -84.97577906 -132.44232535 0.77325763
v 23.88887666 -147.60790765 12.83004507
v -25.60333163 -67.50518084 62.94045597
v 5.75878378 -92.18883514 -30.69085628
v -23.04125763 -63.44957650 -16.03483967
v -3.60377808 -81.90076798 142.78547466
v -36.77466884 -158.52570534 116.10706151
v 31.73938766 -166.28289223 0.85044320
v -39.09199312 -143.23684573 86.77735925
v -21.87509462 -90.37948400 91.96379781
v -15.38649201 -145.85894346 -17.52915233
v -85.18785983 -125.75958669 -50.00387132
v -11.71694789 -46.17394507 48.41834307
v 20.43738216 -130.99661469 39.24921155
v -67.77235866 -55.33310771 -0.93915575
v -82.96987414 -178.65839601 -3.04852636
v -18.17393675 -49.24464226 66.06784463
v -25.87489039 -12.66192086 33.57480466
v 8.73365812 -99.07139838 -32.62570873
v 29.53588776 -169.13516819 -11.18576434
v -74.96923208 -163.09446096 -23.63035642
v -7.00873649 -92.39081293 148.98487926
v 53.28055844 -71.14500552 33.47523883
v -38.96569088 -59.10117179 53.15421522
v -91.50236100 -114.40207809 -61.39025092
v 18.44818331 -134.94451344 87.04557270
v 15.83779231 -122.07684666 77.54164934
v -36.54384241 -164.31361437 104.44170982
v 14.81117401 -134.88186896 24.82299134
v -74.85765964 -165.46924412 -19.58228648
v -83.35516602 -34.82293710 31.55190870
v 26.35733224 -145.81993222 16.15649275
v 41.87148809 -119.36764419 19.39931139
v -2.85742711 -99.83995557 141.43216610
v 48.14660177 -138.72939348 87.47292310
v 13.12981639 -152.93809772 -27.02949941
v 18.40452291 -103.98442298 32.34300017
v -80.56937158 -45.09948939 16.65190607
v 32.57858381 -37.41587326 -22.13537693
v -32.57564828 -159.69134867 107.34718293
v -20.38773708 -136.59629226 121.92435563
v -78.59145105 -130.25106490 -25.04995093
v -7.08449120 -150.92852712 -30.44558689
v 49.06814918 -133.67696106 33.40788186
v -11.97766885 -154.51486409 -24.38065223
v -43.62909123 -44.49922219 -3.75694712
v -40.63540697 -137.99345493 86.68381721
v -33.57972577 14.34869599 3.38169094
v -58.50638449 5.85418800 3.21735837
v -92.24833548 -118.08472127 -3.56811215
v -15.67901298 -73.80565256 12.14377955
v -57.29650334 -91.30408615 -30.80051206
v -100.19686073 -100.09890795 -9.95066576
v -23.66084419 -145.94471455 114.38869685
v -60.76496467 -61.68220937 5.07998932
v -69.15384531 -163.61430287 -28.09204720
v 37.03379259 -117.54906178 -8.63533374
v 32.83308074 -22.02333882 33.27162936
v 38.96474093 -30.19260988 -18.08002405
v 20.04147880 -100.07495433 38.22036460
v 35.11447459 -142.73934066 -4.65096952
v -25.68183467 -139.41298425 87.91504800
v 38.80354390 -16.90114476 -8.44980404
v -58.20395052 -16.61553606 39.70653191
v 14.43713531 -138.42016459 66.87050313
v 2.64659454 -141.08408988 39.99446705
v -62.15524673 -147.24133909 3.23245791
v -42.08337516 -80.57773113 -24.32799153
v -77.24701613 -111.87118292 -61.03369966
v -10.05628519 -123.98993224 25.72113834
v 52.60514468 -43.07135940 20.47417872
v -33.70533511 -163.06725144 110.58807373
v -32.89372101 -24.21950549 -6.33556116
v 27.84720808 -140.18876851 90.06484598
v -21.74765803 -137.35252619 -10.08713525
v -55.83122373 -143.66564155 -0.67645515
v 15.65020904 -140.30045271 67.81416386
v 10.29342413 -31.29256144 35.27332470
v -33.73345733 -140.19975066 -45.80962285
v 8.30363762 -104.52619195 -21.77996002
v -82.88200200 -46.86563462 16.17727056
v 50.63645169 -31.09499440 3.71005852
v 34.53563899 -17.17242226 25.58151260
v 45.69210112 -26.12208575 -5.59991412
v 53.51511389 -30.90034612 18.03021692
v -13.20058759 -144.72660422 32.45583922
v -44.83342171 -10.30359324 36.43009439
v -52.62297764 -123.61905724 104.28194702
v 39.86179456 -142.48143137 90.30535817
v -30.96482344 -47.23905027 -4.85407654
v -70.69683820 -153.39502692 5.91376796
v -36.82815656 -149.52944219 -27.68878639
v 14.67070635 -175.35082996 -12.23723777
v -77.72595435 -53.45504358 14.99265153
v -67.35947728 -155.30186892 5.83950430
v -76.85723156 -169.75146532 -15.76655731
v 45.05620524 -119.33693290 22.06982300
v -63.52762878 -164.45013881 -26.18092485
v -44.44945604 -50.79923198 54.06279862
v -68.05945188 -83.36237073 -23.33494090
v 7.63237895 -136.27557456 10.88144444
v -77.74967700 -108.02120715 -34.26855057
v -100.89520365 -77.45351642 -0.11859923
v -88.05122226 -121.05596811 -72.78443128
v 28.05758454 -154.80074286 15.13798162
v -90.67553282 -161.22502089 -17.21903682
v 27.85317786 -159.83130038 17.67708547
v 4.79617063 -102.10360587 -22.57800475
v -23.67534302 6.45035412 16.72493666
v -61.05887890 -64.01155889 4.42916760
v -47.71215469 -96.38471901 67.06275791
v -6.40157424 -35.67105904 36.66169941
v 29.19074893 -133.03679228 28.79480086
v 23.53096195 -22.20270038 -12.35674135
v 18.45366694 -99.50017929 38.05425018
v -25.52216128 -73.18777591 72.36276567
v 17.17376523 -115.81753194 104.97882217
v 13.79386988 -154.24847603 -29.25354801
v -71.69748098 -166.06263816 -6.09387131
v 54.94844541 -81.19250834 40.06940499
v 2.40509561 -120.78164518 117.40512401
v -5.33668324 -151.30648017 -30.58214299
v -57.49554187 -159.18819606 -20.23746073
v -30.14615923 -138.68556917 85.66118032
v -24.29263666 -70.17942518 79.84325290
v -22.41345495 -92.97439456 86.24710143
v -62.34168634 -60.35206467 4.87140100
v -64.41081315 -145.90305090 -42.23956540
v -38.09289262 -59.75504592 53.57049033
v 40.65214097 -124.23208356 90.16394615
v -38.18143904 -122.98622727 87.31605113
v -62.82765418 -65.36242366 3.94668803
v 27.17680112 -157.10555017 5.63449785
v -66.13916904 -144.52324808 -1.79213192
v 9.47173499 9.11231618 5.30979736
v 25.64231865 -129.80034947 32.65833110
v -20.12637630 -48.12785238 64.49670345
v 51.67551711 -50.73244870 20.16945556
v 50.51862821 -147.75456488 80.08475602
v 58.23622271 -86.54107153 41.41914845
v 35.24144739 -147.88915217 80.53386211
v -34.00437906 -146.69656754 -33.07016194
v 40.79281166 -32.80705959 35.69751233
v -40.10466486 -148.10237288 -37.45294362
v -52.85373703 -142.90751517 -1.85457827
v -4.99241706 -133.43694806 95.26182711
v 3.87988146 -115.09316415 78.93376797
v -23.26767892 -73.79375398 96.07401490
v 21.31988108 -133.80810618 23.09500799
v 20.91256715 -33.27016905 40.77354819
v -87.40410954 -124.17219579 1.46197272
v -73.44154269 -10.80658939 31.63529932
v -34.49685127 -134.77769494 -38.33636642
v 36.53384745 -164.66997564 19.62925307
v 28.00944634 -138.75940442 28.25374715
v 33.15390274 -138.99275661 24.72816780
v 46.97592556 -79.29030061 56.97520077
v 36.45506129 -121.90718204 96.73377126
v -55.72680384 -68.41399521 -1.70206244
v -21.14850655 -38.04296628 39.89846259
v -22.38517068 -45.74674740 58.65693465
v -67.34675914 -161.50416434 -30.80931492
v -55.12424931 -35.33884510 4.58824122
v -2.81023351 -118.35367233 77.40318775
v -79.19679582 -50.96280575 42.40167886
v -15.07189032 -99.53508526 105.49627990
v -88.71120214 -120.66394091 0.74711995
v -76.36037469 -171.02478445 -14.63981252
v -75.56911558 -73.43658060 77.85673440
v -23.15925434 -36.87876835 39.87477720
v -74.13719594 -41.80707037 1.25973765
v -52.87195370 10.83739940 25.20376071
v 30.61367199 -118.27459931 99.02929515
v -71.51893526 -116.37182534 -26.62093192
v 10.05240344 -149.76441860 -33.98992866
v -46.82085291 -152.97216177 -34.14904326
v 9.99265350 -117.06016213 75.92867315
v 44.14345697 -96.41105682 -6.48787431
v -55.14814332 -67.06632674 -20.36817931
v 24.93953891 -126.08611584 -13.43234815
v -5.13315527 -144.81157064 42.21069068
v -90.34835547 -165.99071026 -13.74948304
v -19.93672550 -71.60397619 97.87875414
v -40.06250948 -11.67310309 36.48589924
v -14.88063019 12.98464462 1.39859016
v -58.76629800 -157.23215044 -3.51847848
v 20.25248855 -162.64913976 -1.16358325
v 23.94647710 -116.17963016 102.17249393
v 15.14936239 -131.35069609 87.78683096
v -11.54226437 -153.84681523 -22.71054685
v -39.01509568 -134.22070444 86.12193167
v -32.99137950 -67.97119230 64.34963644
v -20.75509354 -62.41729856 84.24832672
v -69.37474757 -153.79178524 -34.59879756
v 21.09402977 -135.37296653 95.53516656
v -30.74195981 -134.79779661 -24.82700534
v -57.70422146 9.85788554 7.08702346
v 4.09153989 -106.07751459 122.06838280
v -52.23831162 -57.43484944 -11.46893110
v 51.78396031 -104.03344780 59.87543985
v 15.88001847 -40.57134688 -17.74909347
v -4.59308689 -60.41271240 6.57645054
v 18.18983257 -105.31499237 30.89006059
v 17.12720282 -132.86735117 46.37826607
v -5.44455880 -105.04966974 131.42085075
v 48.14096540 -137.32612133 86.97588742
v 9.65968799 -63.89643252 18.86338554
v -16.10223204 -104.93835062 114.59366977
v -69.88072395 -88.04244548 69.21655685
v 14.41553514 -135.09844244 23.72696996
v -55.78090623 -126.38986111 -52.55844072
v 23.38637412 -143.56096089 7.28999218
v -86.67768538 -176.71264708 -10.30792389
v -15.84502682 -125.70677698 79.03514802
v -12.16049958 -141.58742130 -26.13328770
v -51.92269385 7.11527141 -0.33384361
v -16.84314571 -115.14531821 107.70900548
v -9.44838580 -109.18114334 15.16490802
v 46.60614580 -151.57671273 52.07707360
v -10.79366077 -139.78189230 102.45757550
v 34.64475274 -160.75487435 -8.37288704
v 2.65898230 -157.53066540 -20.72531544
v 23.16490933 -134.99040902 93.45677495
v 39.94339705 -23.68737012 34.34669971
v -13.11007049 -123.59441072 78.23804021
v 0.74814289 -101.83510929 -26.48710087
v -23.11157249 -140.35494626 -27.40629390
v 27.22326480 -86.46988869 72.57585973
v -86.25327796 -112.65655607 -54.08427119
v -90.13940394 -166.43679142 -14.74665478
v 10.15192829 -112.82626539 104.34632003
v -14.12951574 -79.24893498 108.07883739
v -18.25273037 -120.94988674 115.48339576
v 6.24033576 -156.30218387 -19.04954575
v 15.35513159 -125.97356737 61.43556908
v -55.41584641 -67.30484962 -15.66316560
v -9.79314279 -142.14015007 -25.39359219
v -19.10863817 -106.41165078 94.09087896
v -77.23528892 -167.22352803 -18.23853701
v -58.95308405 -27.69246511 4.80577443
v -45.79081386 -140.29252529 -17.92159118
v -74.23479110 -165.48918188 5.78315463
v -64.44860250 -43.04113984 2.69672135
v 8.47570319 -66.47903472 16.03092439
v -18.88122968 -42.93562844 44.26368698
v -11.54990029 -106.87556118 123.15655500
v 16.08979516 -135.87941229 93.79993379
v -72.21565396 -50.34608021 67.12986529
v -26.55085921 -110.58768630 99.89117831
v 9.81449522 -155.14189005 -15.40429238
v 3.54626565 -147.88958430 -25.85673891
v -73.06233048 -112.41420358 -22.10434526
v 53.34966630 -129.94115055 78.98090780
v -71.79374993 -122.83676863 -62.72618473
v -69.15623695 -136.67279482 -6.33139815
v 46.90374061 -80.67589253 62.58555502
v 13.92144151 -108.11537504 28.48420292
v 25.37665144 -155.13819456 0.40190475
v -31.79715574 -145.42329311 117.17417091
v 31.01079166 -29.99971993 37.46184707
v -6.53479574 -136.33330166 116.69300497
v -8.09259433 -138.63573968 27.79032849
v -36.47711128 -72.42521644 -21.47971652
v -52.53071338 -120.04578114 103.45416516
v -11.64239831 -134.86641645 -43.68010163
v 38.63525391 -24.64465052 -15.80623724
v -73.81612062 -154.21028435 -32.71284327
v -90.78358114 -79.36056703 -6.03788858
v -34.50667486 -66.66655838 -17.05538668
v -82.75442570 -129.17062640 -66.91654027
v 17.60310493 -135.81545651 72.68829644
v -61.88118830 -5.56789851 3.73906456
v 12.60415930 -130.41180372 88.17063272
v -82.42256939 -103.63604873 -38.81601244
v -86.63387597 -109.99218374 4.33409680
v 21.63683809 3.75285815 8.34290124
v 14.05016053 -173.35635424 -12.84898631
v 27.08173171 -132.82759488 25.74420907
v -10.97190101 -89.83006328 146.39301598
v 13.86571862 -124.23720211 11.82972919
v -11.95886731 -137.62570918 -46.01007327
v 30.93864769 -18.98139529 29.46067601
v 47.21159488 -150.55701137 48.83615673
v -61.29213050 -163.18693757 -22.07632735
v -20.39505914 -127.76403129 119.46753412
v 6.87136780 -107.81313479 26.80676803
v -36.43171862 -134.63672996 -36.53183579
v -25.22022277 -72.08920270 70.61193138
v 51.76108703 -68.05909425 21.33984305
v -16.29510149 -153.60192955 -27.52784081
v -35.57632118 -40.82634300 -3.17010959
v 54.56202105 -30.99063039 25.35691485
v -85.29309183 -103.91924530 7.75793474
v 17.88821444 -24.63828400 33.52878988
v -3.82196135 -144.47265863 -40.76973349
v -72.86053151 -50.27643964 -2.37148884
v -55.11410534 -62.29791418 72.14668393
v -39.80652988 -133.27826560 -35.43843329
v -63.34301829 -162.70315647 -8.03896878
v 8.29235185 -131.51200116 104.20181602
v 14.77494650 -138.15630972 71.15006447
v -24.49096926 -101.37217492 -39.52590004
v 42.79969260 -108.94086212 -6.27536653
v 53.77622694 -29.05550227 27.07250975
v -70.15681267 -90.41660279 -29.88186292
v -21.33669332 -140.86210728 -39.98686373
v -67.06293672 -72.59036601 74.99464601
v 8.25649872 -103.39424014 -20.14117688
v -48.01634699 -0.70426567 -3.68653005
v -90.76061845 -38.77380863 20.15251294
v -9.08521842 -136.30409539 -43.76500100
v -2.38787476 -136.05771959 114.18157816
v -83.64011347 -30.73434159 9.54548363
v -14.27106373 -120.63959241 119.02810633
v -78.25192809 -162.99840808 -20.96542902
v -19.54852045 -140.24220407 -20.73156834
v -39.49800134 -65.61142206 -16.77535847
v -99.38417375 -66.68250263 2.90494016
v -16.87007956 -45.56218907 50.57118088
v 52.26194113 -78.97990197 23.74870889
v -87.57136017 -29.87394109 22.60632999
v -3.84929939 -77.32160389 103.72746736
v 50.26733503 -43.32565516 4.83374717
v 29.89403903 -118.78070235 100.47267377
v -46.70123011 -72.06021249 76.39575750
v -22.19294012 -140.32427967 -24.40250851
v 36.97298840 -48.40671271 -19.62333918
v -3.82335088 -93.46775711 22.17059396
v 2.60064099 -92.13156253 -32.42540359
v 39.07128796 -74.70436394 58.92610177
v 25.30977130 -137.30861247 18.71739142
v 42.41321608 -147.24452794 83.15066993
v -73.13492894 -79.56581563 71.45019621
v 53.06974798 -37.44764626 32.20965713
v -82.71380514 -137.56559789 -25.71777813
v -46.37512192 -147.10943401 113.71454597
v 26.71900205 -159.51092541 15.11711348
v -51.61679164 11.01578679 25.40531754
v 41.27651826 -130.58426976 41.23035818
v -1.03917334 -87.94743568 30.01730330
v -63.30012530 -81.20261878 -8.29832349
v 11.81444805 -171.30726576 -20.46776935
v -71.73625380 -68.13311577 54.08969149
v -23.89856055 -124.48383868 81.59123361
v -18.00298691 -20.47478035 -3.20439506
v -1.26883085 -141.40610397 25.45623109
v -6.80491049 -71.14110142 14.08604253
v 53.01981047 -121.48611248 76.03610307
v 3.62598151 -102.49844939 -24.26153980
v -94.86985952 -88.75513822 10.96962765
v 2.85335793 -146.87609673 -27.75587887
v -52.13231221 12.10311055 3.85970226
v -15.40486328 -143.23548973 113.73912543
v -68.31969321 -49.38642308 63.51413578
v 19.08672042 -73.53351265 73.88635725
v -71.68680429 -86.86311543 72.48742133
v -31.69713169 -132.56908953 -41.72680900
v 41.24711826 -139.45646584 92.28473902
v -17.16112718 -139.36860859 95.89398652
v 21.22941241 -173.95539582 -5.47898840
v -40.75460881 14.99092858 6.07963232
v 17.64800772 -76.93986595 79.09906656
v 32.61096776 -40.81315547 -22.41233177
v -78.01464945 -149.44171906 -32.00532123
v 43.59094799 -152.98615396 30.04400805
v 34.40571949 -157.20130503 15.79383761
v -38.46849874 -160.56756675 115.22957683
v -17.09436998 -6.40153093 1.07280712
v -100.49010813 -73.86923581 4.88732196
v 3.22269672 -19.26297508 -3.55604663
v 6.40674355 -75.38245618 88.88950944
v 19.11582984 -151.30919218 -7.35176867
v 18.58008653 -132.01886415 46.30447179
v -47.44132608 -135.52561402 108.73932391
v 30.49847670 -139.64845240 27.70114318
v -93.75337511 -47.75265232 18.00109260
v 47.38914222 -127.08909810 37.35970706
v 24.40335043 -19.11199279 28.01918611
v -51.56347156 -113.69906366 78.60723138
v -15.28663002 -154.58153188 -25.09019151
v -99.64942187 -101.97387636 -10.98723337
v -25.07229149 -134.38336551 -47.75093123
v 34.05060619 -142.63060689 72.72081822
v -21.23825625 -137.58648932 -47.58179560
v -99.73228723 -105.75150698 -11.23176236
v 51.47911236 -45.84228620 23.58244732
v -77.74721831 -141.52269065 -0.19563193
v -75.99791884 -38.34067658 4.45780857
v -48.59004542 -43.50855201 -2.86110025
v 49.61720109 -96.76083922 6.71304623
v -17.44266227 -101.83976591 93.41119975
v -19.58358660 -142.75115728 119.19677258
v -0.07593879 -69.14035231 -13.59581482
v -25.36720969 -69.35656816 65.59594721
v -89.68327940 -167.07573831 -11.46719046
v 10.71093231 -58.26671049 19.27786879
v 48.62564430 -89.95434642 62.18959019
v -74.28755611 -164.39479589 -22.85957523
v -74.50097054 -159.65954959 5.70299383
v 13.64574581 -136.13277674 50.43583363
v 39.99253735 -62.06950918 -8.17103125
v -7.99926836 -82.09345490 120.94601244
v -73.99906218 -56.76321685 74.36115295
v 16.23839512 -165.27315974 -9.27584153
v -79.80242372 -19.32526194 34.32146087
v -7.05216033 -127.88684666 84.91069078
v -17.23178104 -70.49954683 93.93807501
v 35.03238037 -125.62058866 -6.87130494
v -57.42369220 2.49551749 7.12732691
v 3.11497226 -121.22898549 81.50289208
v -0.62606670 -82.63945580 -23.96530658
v -10.50022151 -145.67673206 -18.85540038
v 56.64209276 -91.83958918 55.10545522
v 11.17914729 -107.93774575 28.45500223
v -90.00504017 -100.20982474 9.00288951
v -63.72839957 -161.02257371 -7.23132165
v 25.20978823 -147.46959507 14.02169932
v -1.59053539 -142.56542921 -31.13175929
v 11.24991849 -58.24486911 51.37280375
v -2.34406954 -74.57952946 -15.68529196
v -15.04610293 -56.50039017 -12.97361217
v 14.96963948 -61.96000427 61.97182089
v -16.19570889 -93.74149144 100.63266754
v -22.18663506 -136.21675968 -48.05903137
v -56.71204254 1.07442064 26.62708983
v 8.38744920 -41.33870825 -14.62485455
v -2.02055438 -82.44148642 129.54509258
v -63.94079328 -78.54757458 -24.54313636
v -82.98594505 -36.64964437 7.63503369
v 2.01254711 -120.22005767 82.73417503
v -77.56454498 -175.09125173 2.41312641
v -73.61877710 -110.36776751 0.99905685
v -60.06863713 -163.34408522 -27.12958306
v 14.67625517 -123.72030318 14.08195402
v 6.43134862 -112.61466891 100.37288070
v 38.65573183 -132.27348030 74.58911091
v -9.32423025 -52.87959427 65.03695250
v 30.01969866 -163.32699358 13.34503014
v -10.04132442 -47.95552418 51.81447789
v -57.24675581 11.09577902 10.73479094
v 12.67990004 -70.54879516 74.33480769
v -10.45273524 -109.83483493 17.12685637
v -24.59434234 -134.56666470 121.34218216
v 39.82311487 -134.61352885 52.57523805
v -30.61260283 -83.99885148 -26.27744712
v 29.23660353 -121.62742764 -12.21293863
v -43.96181926 -53.39223891 58.59334022
v -86.32189035 -108.75339061 -45.18422112
v -36.36410832 -147.59899676 -37.52873465
v -5.69526944 -125.27397275 20.31894960
v 44.00921240 -126.60332024 37.48070821
v -41.36980698 -155.48296273 94.38321739
v 47.94460535 -22.95513824 0.82547450
v -71.32091373 -105.05533218 -25.54292977
v -58.09623748 1.04359130 3.58400634
v -57.53661692 2.55039125 -0.58942888
v -42.34350473 -147.73505926 -38.03040832
v -88.72619271 -128.81216407 -6.29000831
v 3.87084065 5.72822290 -4.16764384
v -53.10737342 4.21520369 30.32463044
v -88.14194053 -39.15188462 10.08095406
v -70.80201805 -148.57184887 -33.90122950
v -16.03368483 -17.21762680 28.39011699
v -34.08406675 -1.41096022 30.02275154
v -34.53748301 -124.49817359 85.01713723
v -50.04856363 -42.36056283 -1.61372032
v 30.56736849 -169.20144856 -8.25227611
v 18.73472147 -132.46810436 82.84202963
v -28.38781476 5.70160989 19.96445470
v -15.99592716 -96.47700936 117.71508306
v -1.60624518 -136.35069132 100.96031427
v -93.91331673 -68.64620000 13.66307028
v -48.95869270 -16.25422761 37.54031658
v -5.12957666 -121.61839753 15.02642129
v 10.49416047 -128.23416293 -2.34060409
v -74.56117868 -113.41312528 3.04912939
v -33.60658512 -103.18050534 97.01669216
v 11.91984210 0.51319844 7.61668943
v 2.82220659 -139.53128457 29.16834876
v -78.92467827 -125.12187660 4.88517107
v 29.57658470 -169.98025775 -6.91003259
v 35.05300730 -153.75500917 -2.53420835
v 45.88586465 -112.02692986 14.94525280
v -5.69102773 -65.30927867 -20.15137300
v -34.59868208 -149.34916794 -27.37490274
v -53.51493508 -88.88766170 61.26155704
v -12.07903866 -116.58149958 120.64477056
v 23.56108651 -158.22340548 -12.72909902
v 53.60492691 -102.41170973 67.52039492
v -84.64121819 -27.64955163 36.24920547
v -94.05012429 -123.38384986 -62.18815967
v 6.24193391 -111.89967394 72.86729664
v -53.91355976 13.00785784 6.30105427
v -1.50776422 -74.50582832 26.99217759
v 11.87389158 -153.85915339 -33.10776129
v 53.10641974 -84.10841227 58.35589394
v -42.28911921 -25.12570471 36.07467934
v 36.48297489 -160.74711084 17.45720580
v -69.31486726 -10.35475451 33.99750590
v -86.73828095 -128.00942361 0.23634361
v -78.66257429 -99.18443859 -31.60281107
v 22.49328792 -129.79398668 96.49553895
v 5.40715922 -161.52107716 -25.12555569
v -90.13742954 -112.30269819 -53.84861305
v -35.65735370 -133.51774216 -46.70832306
v 5.14165405 -139.32314515 42.14771092
v -75.73138922 -14.83938657 10.33633482
v 33.99679810 -125.10913610 -9.28763021
v -28.88946980 -135.20789146 -27.03423053
v -77.30589062 -72.76140898 12.62287516
v -91.26462787 -154.00803089 -16.53549075
v 3.17870174 -136.16755605 99.07646477
v -66.44270569 -135.72540879 -51.84502900
v 37.97995299 -111.37855798 -11.16013713
v -90.97453952 -45.55619135 19.96938325
v 40.64863175 -136.05408370 28.10550481
v -34.39223394 -132.76515901 -45.73787749
v 12.99348567 -122.08045274 10.84488351
v -8.60254187 -84.95719731 148.42751622
v -85.16095579 -34.65813026 8.90015997
v 48.38235304 -29.60195206 34.37523916
v 21.21617645 -85.36604047 81.11170679
v -80.97850531 -118.07128787 5.29659726
v 42.93794185 -154.30364013 39.28130493
v 2.86652497 -3.48403514 -1.19822146
v 24.58132803 -174.43066835 -7.50698103
v 17.05253124 -173.25045168 -7.38820992
v 1.80419500 10.77752281 4.92238672
v 13.82149383 -133.20620358 16.36014506
v 9.21004545 -91.26098454 118.21138859
v 28.37017365 -137.19508052 35.78547388
v -29.01922353 -149.87812936 115.73142558
v 13.74490652 -101.41019523 37.01849654
v -88.28633279 -33.13597292 27.37332322
v -74.81651008 -10.17946284 15.03332984
v -23.51379395 -148.14114571 -29.63085286
v 9.05433390 -104.96334732 31.53280541
v -85.97665280 -132.62805343 -59.03563648
v -21.79863863 -130.37078083 81.84219152
v -59.93547291 -10.32906119 36.78176925
v 31.75251931 -148.18738401 85.60776711
v -99.34711456 -67.20216572 0.37605799
v 51.99320242 -65.19634277 34.16574001
v -1.55083206 -104.72872853 -36.02838889
v -13.05535715 -75.24934411 100.67971051
v 21.80053852 -22.55761996 -10.87206881
v -23.52600731 -69.08249110 91.49643034
v 35.20416096 -156.15080297 19.93002556
v -40.05909339 -162.09667921 113.60835284
v 19.04209517 -31.77357465 39.77528214
v -73.11043143 -161.71811521 -27.63902023
v 35.51502153 -117.80585349 -0.58883900
v -66.66865200 -165.27739167 -23.37589674
v 24.12232012 -174.37022924 -12.40760274
v 19.65581253 -118.28687042 104.95531559
v -10.19701082 -111.07825488 122.78199941
v 11.99576631 -127.70225108 48.23984206
v 33.64182264 -162.68987954 6.21172087
v 42.99819842 -133.98121297 85.35514772
v -79.97544855 -36.57984361 27.98275277
v 22.11138606 -135.26418805 27.65304036
v 32.61079267 -132.89234042 93.81360561
v 48.95586520 -118.09917539 34.48244557
v 2.61723134 -114.28449303 71.82814926
v 53.99870500 -120.78639865 73.43051583
v 18.78329553 -164.41652179 -19.52467486
v -62.52084672 -2.91094533 28.35332602
v -29.25203182 -57.09125102 55.74421212
v -81.67094737 -180.55735528 -6.62470097
v -31.61523119 -136.70858741 -17.53367484
v 54.92603406 -97.59501368 50.01532659
v 32.32998773 -124.12108481 17.83120818
v -8.32180213 -135.89096069 -40.05908594
v 31.45087510 -140.28692245 21.37205936
v -5.95143158 -140.93451202 -31.30201250
v -60.99845096 -152.44093537 -36.46389395
v -73.82293046 -115.38839340 -31.54734522
v 21.19810693 -118.51815879 -13.38960230
v 5.34004904 -53.25271934 -15.87538607
v -29.26985174 -69.12801415 63.55666369
v 13.01205903 -158.16958249 -31.08842112
v 1.19006995 -135.43058932 109.38096792
v -80.85666597 -79.54605669 -8.33692588
v 15.84429108 6.04208047 -3.32400249
v 42.60268807 -158.40384364 33.21747482
v -64.95222449 -161.34101152 -2.43128859
v -24.86539260 -49.48902130 61.35535240
v 36.36367992 -102.81220078 -11.43707428
v -3.13138845 -137.65196502 109.90227014
v -11.00590732 -144.26285028 41.02185741
v -86.58073097 -131.80953264 -62.47320399
v 16.33267663 -131.04125857 85.58132499
v -26.55309439 -55.53467572 -13.34391162
v 32.63243660 -166.19245708 -2.23292201
v -88.22666854 -77.27979124 14.42258433
v -75.62609017 -135.62978804 -55.23023009
v -23.34664389 -138.16832006 -23.33877981
v 5.15774172 -121.28756940 113.45227808
v 12.30011694 -109.42677408 19.92617175
v -70.91679424 -98.42734039 -21.36818320
v 31.60249069 -118.53343248 98.37995470
v -23.88876490 -73.11181724 79.81897146
v -93.85395795 -73.31480086 14.17037006
v 53.03683504 -104.55768555 63.25387210
v 6.74760668 -71.95085287 78.29191536
v 34.95321795 -130.22464514 96.11937404
v 40.56117311 -10.54168120 17.77699031
v 21.99417353 -156.53291345 3.49033577
v -37.31544688 -161.24045849 99.04365242
v -3.24585964 -76.19334757 16.98993519
v 25.95982142 -10.74619219 -11.82311587
v 23.50734361 -134.44676995 30.97471036
v -76.34996623 -54.88423631 71.58739865
v -41.30170122 -155.72233498 97.20198065
v -3.62807745 -105.84644973 -34.31878984
v 23.11090939 -135.46599448 16.29104279
v -2.21962691 -126.68165565 120.18613517
v 44.76061091 -16.10695571 22.50542864
v -19.27938312 -96.99399769 6.28319290
v -22.29765058 13.62022571 9.43566952
v -18.48977618 -118.92803758 106.31686449
v -1.67940394 -130.00087440 18.36445555
v -66.03251398 -23.32415245 3.97949899
v -42.79693589 -136.60256565 -31.05290793
v 19.62040178 -175.61270297 -7.51565443
v -19.88791488 13.94717302 2.97934818
v -0.56012790 -136.30396128 108.24117810
v -85.42902023 -28.52977440 15.25479648
v -8.76814686 -148.85924757 -33.23906288
v -50.23440719 -106.98057711 99.51728582
v 16.82549343 -118.59357357 105.82220554
v -3.49677424 -30.92537448 31.84420243
v -53.05239558 -62.99372762 -7.09381141
v -42.04703495 -160.98353267 100.74130446
v 13.79234344 -134.84342396 62.65623122
v -8.34376272 9.07727797 -1.58669648
v -28.50746363 -11.37384493 34.46630761
v -24.40878190 -69.90801543 68.78516078
v -65.90680778 -163.35994005 -7.38238590
v -0.08682551 -135.87051630 102.00307518
v -4.57153330 -93.60183775 18.75343360
v 25.00628121 -84.35391635 77.32298970
v 47.91527241 -151.36246383 55.77092618
v 15.09361994 -140.94926417 72.32587785
v -8.10927618 -96.12808377 143.63174140
v 0.12493860 -123.21547419 120.91513723
v 52.52540484 -37.06034645 17.55487733
v 41.61314666 -27.10611746 34.26957130
v 52.23490298 -115.74264616 74.55991209
v 4.88886703 -159.23714638 -26.41502209
v 14.02731333 -106.46326095 -19.45242472
v 19.30846274 -67.00794399 66.94263965
v 19.71152611 -157.27579594 1.32801000
v -75.04910976 -49.82721806 59.64829400
v 54.11516130 -109.36154425 67.71402806
v -44.49176416 0.75840368 -3.06339585
v -55.67935109 7.46178860 16.37573168
v 49.94192347 -19.10423860 16.95052348
v 21.26342058 -98.71883690 45.17748207
v 47.55285382 -153.62088382 73.18708301
v 30.61568551 -147.35110104 77.17777044
v -43.97361353 -151.65862441 -12.85338309
v 8.45643692 -96.19148821 110.48053205
v 40.66678137 -34.72791985 -17.50101522
v -62.87102401 -149.34945107 -39.36222941
v 16.48499630 -167.69148409 -7.09269522
v 54.19628322 -109.52634364 70.53493708
v -6.57706708 -141.52930677 -30.44517152
v -58.49901959 -110.07555574 92.50608087
v -75.75117797 -56.92579597 73.66385311
v 1.64391380 -104.07204926 26.02463588
v 42.43104532 -132.80421495 94.21682358
v 27.92844176 -1.74848724 10.03156509
v -91.58746153 -106.00592941 5.40700648
v -39.07044977 2.99951108 30.38442321
v -33.45961124 -114.42864686 103.77997160
v 33.26707333 -1.62589620 0.79401629
v -76.62872225 -58.64438415 48.87507856
v -98.51746261 -65.60687721 10.46996191
v 7.15669570 -83.51158351 120.45362592
v 4.67130309 -84.86457914 129.73450124
v -2.14208988 -91.92334116 148.84255826
v 46.92841694 -142.65182614 63.71081620
v 42.40964353 -154.09502387 79.88514006
v 47.90637270 -146.01670206 82.55389333
v 54.45394292 -34.01170298 25.77527054
v 52.13173851 -37.19362617 33.26863050
v -5.78973396 -98.92091900 17.50832237
v 5.95890963 -121.75554037 82.14301616
v -28.10580283 -146.08752728 106.66482151
v -0.02984777 -100.96827894 138.84824514
v -17.45850965 -109.03082043 101.56916827
v -64.09727782 -55.92854321 2.21715542
v 10.36546472 -70.16994059 75.40870458
v -18.61763559 -5.43359015 18.17044802
v 35.52067280 -120.22199482 93.84719282
v -5.44027239 -98.88706356 141.63561165
v 53.58730629 -119.88040805 74.68414307
v 18.92447658 -133.89569521 35.15522555
v -22.38780819 -145.42625844 113.52790892
v 19.54864338 -85.64118296 87.81392872
v 12.07536645 -151.44142509 -14.49219696
v -7.39040645 9.84242838 -1.71888515
v -26.80103295 -79.63952422 -24.43882078
v 24.85719509 -144.15670931 8.86733644
v 36.48564592 -120.43457478 -7.05374265
v 35.53152829 -87.80058473 60.88710204
v -63.75217438 -152.58170664 -35.56820378
v -70.31854242 -142.35544205 -41.71517119
v 23.08932878 -146.58880234 10.39178483
v -18.08024943 -44.43973675 46.87573016
v 39.51654956 -159.83517468 23.77094328
v -73.99248332 -126.33281946 -26.08131990
v 44.90189999 -138.27304542 54.68565598
v -53.48999053 -0.79389941 31.72142059
v -43.56477782 -140.70619643 -25.55351332
v -92.80910343 -115.38614333 -55.83961308
v 15.82921110 -162.17240691 -26.57374553
v -5.56810061 -100.34427792 137.76424527
v 2.72981776 -145.06322145 -40.02313316
v 20.42935416 -133.59671831 30.95044009
v -54.67411876 -160.65624356 -26.16860159
v -54.56956103 -11.03874203 35.06103158
v -54.59570885 -114.78795856 82.44425803
v -62.51661479 -48.89623448 3.22635029
v 23.76173064 -74.85379279 73.38324934
v -13.18921708 -150.10730922 -31.94836155
v -64.08049911 -141.50784910 -6.19772077
v -2.14972673 -58.13937634 9.09077283
v -2.25558574 -103.70599478 136.02599502
v -86.02590114 -121.86691165 -72.39190489
v 8.82431306 -114.12557214 107.74914920
v -24.90676194 -127.65556574 114.84500021
v -67.83072650 -143.42683554 -42.92197898
v -55.60448393 11.11004036 4.58358740
v -39.31890428 -140.36752284 -23.75131659
v -32.27422759 -104.81081903 -40.19658640
v -49.08039793 -141.98324084 -41.03511944
v -58.70996043 -108.33563656 77.41837949
v 8.90034530 -73.62423092 80.37059754
v 21.07295021 -119.44900453 92.60413796
v -31.35124221 -135.70912182 -32.64007717
v 10.15877537 -95.52537650 -29.06827442
v -87.08188683 -160.78950465 -7.84083642
v 34.91527587 -31.88490495 -20.27382515
v 3.63703165 -138.42575252 12.23274041
v 1.40429195 10.50657593 6.95849722
v -25.79592168 -117.11930484 104.03335840
v -41.59120470 -147.78110385 89.82070535
v -24.19816144 -118.64185333 103.13769430
v 10.79384796 -29.26454134 -8.09909869
v -81.88421279 -130.08923829 -49.57523197
v -85.22522449 -22.65304513 17.83535443
v -5.13452105 -48.54796827 53.37460712
v -96.69645131 -116.11614376 -8.83227028
v 27.21370757 -129.27292287 32.78672695
v -17.20916107 -142.37695932 104.35011983
v 12.45378144 -130.50708175 99.92670268
v 29.79114093 1.73882942 1.64248759
v 44.58149895 -134.09300148 88.17300200
v 37.55512461 -32.34599903 35.27977318
v -76.95719600 -56.56687543 46.61547393
v -9.81531665 -147.63383567 -19.92240548
v 5.75822825 -137.85108924 39.61411119
v -56.21615425 -48.17242548 58.95787105
v 2.33440497 -35.47445685 35.14403105
v -80.42197675 -58.22362751 13.95081356
v 3.08827381 -20.31118609 -4.49907035
v -33.97563100 15.16382676 12.34819740
v -101.17045045 -101.22621059 -8.26617889
v -6.22677011 -73.41435552 -24.29337427
v -5.24161058 -127.38271058 22.12299220
v -0.46400289 -88.93080056 145.60107887
v -57.70713836 -68.44542176 -19.02780868
v -42.40271077 -135.86908579 91.09810740
v -55.54409325 0.67805359 -2.54732696
v 14.61853180 -98.15328568 40.50701857
v -49.13029075 -144.87807453 110.96210778
v -30.41265532 -143.07157695 118.59299988
v -68.56608391 -88.78782392 -18.73697154
v -84.50434357 -117.62104928 4.86658933
v 9.43439826 -43.60340536 -16.01047069
v 39.74015638 -6.59921439 8.53605382
v -75.20435005 -138.84226978 -43.72597858
v -60.04387140 -7.45533593 1.23881432
v 30.12975678 -146.23485506 88.11241388
v -19.60449107 -30.07340804 37.15735674
v 0.86852512 -100.51792860 25.85208416
v 29.00083736 -136.59226894 91.10356867
v -90.39156139 -120.18121034 -72.34139740
v -16.71626791 -148.21802080 -32.99656510
v 54.14328724 -32.88414702 22.23034762
v -20.64587921 -62.07691878 83.73385668
v -10.32757014 -86.27921343 15.83280787
v 28.02482620 -157.55803883 17.37856306
v 13.24196067 -127.68392265 53.57458442
v 46.01282999 -144.67744529 56.00528419
v -33.44650194 -163.09866309 108.64454508
v -14.06328753 -150.40284395 -19.31955852
v -76.83560997 -81.75012469 11.82574499
v 13.28759920 -127.38081813 84.61414278
v -80.29890060 -14.16946854 21.35087550
v 50.77677220 -150.61256289 70.88369131
v -2.36372976 -71.56980783 16.29813947
v -63.10077012 -102.89967805 94.10540015
v -3.11752036 -141.82731509 -20.08928172
v -68.67428124 -165.51116109 -21.32360451
v -42.66828671 -112.78136075 -42.49356315
v -92.21597761 -44.25432533 11.40512805
v 3.01148114 -26.91912651 32.22749010
v -86.25763655 -28.80558930 16.64408296
v -79.72350717 -45.22977397 50.49928650
v -56.42679334 -112.23227531 99.97299314
v -45.26914284 3.27007729 -2.18608556
v 22.89924212 -38.20586577 37.82445192
v -54.41999063 -133.98809731 -25.32863617
v -48.42612147 -152.63779461 107.64451325
v -84.85463262 -129.54688072 -23.80739897
v -55.48002943 -158.41184556 -22.16574550
v -85.27700603 -175.89992285 -4.79494547
v -21.12081461 -120.58439851 104.68269885
v -25.36072209 -145.67351341 101.58579051
v -90.11703730 -129.15022671 -65.86860120
v -75.56447387 -115.09338021 3.58221075
v -16.33227989 -99.12876040 -37.55046427
v -11.44034136 -74.34236258 14.13693000
v 18.47060584 -134.14393365 25.83063580
v 23.76158722 -139.55883682 16.02300443
v -38.72279450 -146.01001143 88.06278557
v -52.44478211 -135.59672236 -46.31797224
v -83.78810436 -126.27281249 -47.62554914
v 20.39651014 -130.77248633 15.51310718
v -86.45353466 -118.11587214 -48.80419746
v -4.47862595 -58.85741860 67.50112027
v 52.60966346 -106.19784147 63.40324134
v -48.57955500 -54.77233231 -12.24881876
v -12.92702463 -104.83837128 122.26193398
v -90.82426876 -147.11676538 -17.75889099
v 32.63041005 -135.07835567 59.80793759
v -72.91701436 -54.63368818 73.27879220
v 16.75116830 -106.82843626 28.94892916
v -83.93394947 -178.29637229 -11.02960948
v -58.55048820 -56.16368353 5.94054861
v 32.46083111 -3.74469836 10.81958599
v -4.43592621 -81.53399080 18.73511262
v -66.62517041 -99.68870878 85.07682383
v 29.56807427 -124.06015396 -11.20485086
v -27.18484960 -128.38685513 116.22069031
v -54.61231247 -125.04607439 102.35560685
v -34.40425918 -36.38116643 39.86063600
v -60.88366359 -156.45167232 -34.01690349
v -48.03779349 -127.30988860 90.11680633
v -74.94147122 -28.09426375 6.59335451
v 6.08137576 -145.07590234 -33.54339674
v -86.12089604 -23.26189168 20.28286457
v 40.34728557 -18.72015186 30.18116578
v 48.46176878 -120.33423036 36.42600775
v 34.15708616 -128.75017524 -4.85811569
v -3.26429494 -79.39008623 18.69995520
v 45.90609670 -104.80022430 47.71172628
v -64.37041610 -163.02841902 -29.26035225
v -78.87560874 -48.46761376 54.02448401
v -54.43283543 -110.44210196 101.50618106
v -21.33043110 -72.29031622 97.73503244
v -11.67293917 11.06040832 -0.55511715
v 11.81814075 -27.68053114 -7.24866847
v -72.50098884 -100.54324567 -18.57174933
v -8.46770313 -131.07886910 87.48520911
v 10.85944660 -116.90721661 106.18626326
v -23.54736626 -135.75968146 121.71719223
v -72.67688215 -124.07851964 -28.18559669
v -83.41902494 -109.86670852 -48.13856259
v 51.06322467 -60.87891757 32.26405382
v -78.19902897 -134.50659811 -28.86553295
v 46.52814940 -24.92179722 -2.76057376
v -19.46692541 -79.67496663 106.59014434
v 46.40872777 -147.76481688 33.16450492
v -90.60824662 -112.41217703 -52.65474319
v 11.18059643 -84.06826109 114.12561685
v 13.90363555 -134.07175243 97.99178690
v -85.98660678 -31.02806956 34.79362652
v 49.80458319 -61.44031137 12.34048232
v 4.87668114 -78.25449854 101.76167637
v 35.37313268 -119.15243417 -1.41109223
v 7.22565688 9.05121583 7.03710783
v -5.52224787 -137.16909289 -39.68353197
v 15.62767476 -112.64129728 100.29385984
v 9.62045323 -1.77187391 7.23295799
v -11.32568438 -145.05998790 38.39393333
v 26.25848167 -105.62089831 -14.38246295
v -52.56684124 -33.24612230 49.65034127
v -72.68820703 -120.93117088 -24.51223135
v 25.71408637 -116.93622917 101.75713897
v -40.03094137 -57.01765791 -12.57802919
v -17.55122282 -138.02899420 -17.58560166
v -54.64750901 -62.52864003 -14.24311101
v 16.10673219 -100.23633391 -23.90336804
v 0.99712913 -87.63267845 -22.21277542
v -51.99148506 -35.40446237 0.15786715
v 33.73544663 -139.81196284 21.34250477
v -50.67783222 -136.62132621 -24.79292639
v 43.78990084 -63.42419982 3.64203751
v -9.11763124 -97.97507524 9.94619448
v -21.96116932 -125.40164590 80.77077568
v -33.41687471 -162.47081757 106.44771904
v -31.95092082 -159.34145451 112.28983104
v 54.08019200 -31.59039468 28.37131917
v -45.91193795 -130.93392551 -49.35289547
v 6.24616724 -68.84638965 18.54159310
v -25.70671774 -34.32544321 -6.86875917
v -77.67975330 -96.73126042 -31.45679459
v -67.74862111 -147.60565758 4.04315349
v -32.88837150 -32.31384605 39.72814977
v -4.34022723 11.79098804 7.99538754
v 0.55752805 -102.75947303 135.98093390
v -88.64848316 -121.47891521 -2.07289192
v 32.97834471 -16.92521572 -14.35029879
v -98.06883335 -101.83355957 -11.92612853
v -8.61898065 -83.96054804 17.42309518
v 28.92895788 -141.71342552 19.10944097
v -49.70588535 -122.74408340 104.35203463
v 3.72365722 -133.66533816 109.35977101
v 35.77474505 -128.38281691 96.99012339
v -4.13606875 -140.25321603 -19.93039250
v -63.83185834 -30.04465252 3.99810821
v -74.53332096 -49.92716759 62.47605383
v -56.43514916 11.59352902 17.25473814
v 30.46611324 -135.42862236 59.66069922
v 4.56732837 -4.49701818 10.10855939
v -75.06190985 -68.10261309 62.90555745
v -32.29150921 -124.90158528 84.42662656
v -81.00708574 -163.62616420 -19.33221705
v 20.56758292 -167.69534349 -17.53173769
v -5.51563594 7.78441690 -2.39129923
v 13.56349420 -105.69696873 31.47798404
v -75.28286427 -168.09830070 -16.05403423
v 6.01539901 -69.23869252 75.00243187
v -53.76246199 -130.89646399 104.21882570
v -56.04771897 -72.99985737 -13.24715558
v -12.22678646 -33.32216665 -5.24902111
v -53.82054672 13.46582361 19.67857033
v -70.27221471 -155.90240061 0.87927410
v 3.25450487 -59.03243273 24.77743104
v -21.44177072 -135.32997668 -38.92907873
v -25.06445907 -78.57192308 78.21783423
v -1.38245290 -124.75941330 84.19816941
v -84.24343169 -51.55995488 14.38459661
v 29.98406067 -144.22546327 12.56481744
v 15.77683538 -34.13372487 -15.15717246
v 10.60731523 -108.94737393 21.03357576
v -41.38384759 -68.48876923 73.80808145
v -86.47450805 -124.73661453 -52.19503492
v -7.42565002 -113.03704977 18.70035566
v -94.93340552 -94.80485320 9.02152713
v 37.16237098 -133.25341046 46.35893553
v -75.37227869 -103.02221775 -28.34945731
v 5.34515409 -46.75733298 49.15425554
v -59.28375199 -86.59142256 -28.24639156
v -51.05794221 -119.44674700 85.87399125
v -2.33334210 -103.30265015 -36.48426011
v -21.61325328 -50.81861839 67.88942218
v -83.54602009 -40.57290033 36.83633730
v -70.53980976 -111.27272993 -57.93377385
v -3.19102942 -70.86748630 -20.54412849
v -62.31471151 -163.82573545 -27.67475322
v -36.77424416 16.01473428 9.00886022
v 56.12317473 -83.57305080 33.61024335
v -1.38271786 -124.44228679 121.14258856
v 19.97351646 -166.71778262 -2.36278516
v 7.13844830 -158.35972130 -28.20239589
v -2.35310802 -143.96649599 30.47010861
v -78.79593968 -131.92157447 -25.69716610
v 34.91539508 -74.75353777 62.52694130
v -0.49860071 -136.12562418 100.16923398
v -77.10907608 -35.47095135 26.92578919
v 6.67298725 -116.02997780 75.79253614
v 46.03056237 -138.24194670 30.97190149
v 45.40849105 -114.69379812 42.08044335
v -19.86563765 -138.26574385 -17.35509373
v 2.41637882 -24.56761897 31.00865334
v 41.07662290 -127.60888040 94.80915219
v 6.07437640 -68.82482022 20.93328908
v -3.84678156 -85.55313945 149.19982851
v -44.42379251 -33.83643553 38.06345910
v -8.65415949 -152.86666155 -28.24198827
v 34.14665535 -139.99158144 20.38894780
v 52.49427631 -95.64568102 24.55483563
v -57.61748180 -89.87239003 61.42654270
v -48.70097339 15.50512668 9.77355242
v -77.00714469 -149.37926829 1.32793782
v -7.10556563 -118.26437712 15.46537504
v -22.50160836 -62.19817325 83.40203017
v 41.94910824 -136.00789011 81.34249598
v -0.06169442 -145.66716552 -40.92365131
v -2.72561307 -126.22508407 12.28318457
v 45.58572918 -102.97460854 50.58208480
v -46.70539871 -47.92732000 53.77594009
v 14.29255307 -157.41278231 -29.94591370
v -63.80419433 -96.79322690 91.71205759
v 11.92120742 -154.68968451 -8.54927860
v -96.57739103 -82.80139416 -6.13991171
v 22.94241823 -175.35284162 -7.67170778
v 16.88006148 -134.24970210 20.98137327
v 9.96464305 -130.52329421 102.12893784
v 11.63267437 -119.89925802 7.47659570
v 5.11256093 -138.16060126 11.78170741
v 19.75472085 -153.75562012 2.46612215
v 5.82069019 -106.62567616 -25.30167438
v -48.81244898 -59.94376168 -16.26240276
v 17.32311398 -156.47514164 -13.08358181
v -82.31820166 -109.20427740 -39.93250430
v -78.17966491 -151.59325302 -31.32966906
v -50.31486973 -143.26590300 105.78658432
v 32.07149729 -164.27731514 15.22588450
v -8.75596516 -82.50658959 144.41095293
v -36.16438061 -148.70811999 117.39920080
v 52.46106535 -70.50608844 29.17903475
v 49.40230772 -104.17164862 53.64505574
v -76.99926943 -89.72482383 -11.54614892
v 52.65670642 -24.32136051 23.76265079
v -1.13367056 9.91490204 -2.07986450
v -45.95435783 -137.11975515 -0.09009297
v -52.85287648 -86.43574268 58.60198289
v -18.70820671 -111.83790863 102.15557367
v -97.37379849 -80.15549928 9.90376621
v 8.64337850 -138.02230358 25.13729781
v -44.20711100 -27.90237591 36.81296483
v 22.46179804 -107.59563744 -21.70443162
v -0.02013144 -102.08128393 -27.53403597
v 20.01687698 -139.69780505 63.96029890
v 32.79769048 -0.20444721 4.88359621
v -60.34095585 -65.03323466 74.17246699
v -27.02056244 -63.40225786 -16.08829573
v -84.12569761 -136.70465350 0.17991888
v 14.73488659 -54.56285551 50.32066628
v -14.87658918 -142.47500896 109.47854817
v 41.90261662 -153.08780968 42.58437455
v -32.46303275 -134.97073948 -38.89000416
v -5.23725804 -108.85272920 129.17779386
v -11.46678161 -77.30795443 105.41501641
v 8.24383087 -19.27600056 -0.93653676
v 9.81178042 -93.63110363 108.84944350
v -26.39698982 -1.31669652 1.00567809
v -91.82024002 -103.41172665 6.73186779
v 43.34648699 -10.87505557 12.26551086
v -29.77702767 -137.97521591 -9.68091562
v -73.13494384 -60.98077446 9.57325846
v -85.34193039 -119.20079589 4.17230465
v -18.57319288 -103.92333567 92.91294962
v -62.59113550 -76.33129507 -20.37237771
v -18.02718639 -90.79239517 98.78187627
v 2.25116429 -135.80000401 8.60432349
v -84.47317034 -106.52364045 -41.73673317
v -60.74808910 -72.88870215 -21.09011449
v -86.68708056 -92.21270680 -10.84226929
v 27.52568386 -6.45317882 -10.12471318
v -12.11192366 12.05812953 0.14600280
v -44.70517114 -46.50116339 49.35376719
v -21.79006301 -67.72660464 91.60803258
v 19.90690269 -163.80932927 -17.94858836
v -23.78030866 -92.96873212 85.78430861
v 45.12231797 -124.04678762 37.98270598
v 40.31015560 -131.63936138 45.28428987
v 17.20592193 -116.49009585 64.67758864
v -82.78943598 -62.00746819 12.61781249
v -74.04531538 -122.65878916 -31.51953220
v -67.44925678 -74.73694533 75.83385706
v -62.01051548 -76.80141181 -24.43291619
v 10.99074632 -121.37769908 5.93839306
v -80.89790493 -170.30413449 -0.45975670
v -77.37661898 -139.32164013 -30.85304610
v -80.20747453 -28.42001058 42.19661653
v -49.57003146 -51.65868625 -4.64696484
v -9.36224964 -109.09409821 124.18676168
v 52.55322158 -88.94414455 22.97035791
v 27.11782977 -153.83996069 6.41964888
v -56.00864813 -73.40610772 -10.16194187
v 26.50692686 -116.74244702 98.49184006
v -79.23781127 -51.43801495 52.87156999
v 12.46152166 -124.23677742 7.28896260
v 40.31888023 -23.29234779 -13.98505364
v -46.92037776 -31.68926388 43.59919950
v -76.71098411 -111.62586510 3.13086528
v -54.81153354 -115.51032960 85.83929390
v -92.83475578 -120.20291388 -19.55376193
v -49.20559376 -20.28524317 39.74886611
v -2.50530196 -93.61469746 148.36086333
v 1.81427796 -122.77684361 82.69593865
v 25.21645650 2.08783941 8.78525618
v -2.92576663 -95.50599754 22.91161567
v -0.66203985 -85.59001237 145.89190483
v 21.60598896 -135.14997065 26.19353496
v -49.75024238 1.53810112 32.85593167
v -35.50268337 -152.34766901 100.52214563
v -84.19983089 -34.72941741 30.62307276
v -11.05148904 -96.63780779 137.23888993
v -9.97910649 -81.06233925 111.16070300
v 10.21752506 -22.21281268 -4.77843592
v -23.72157201 -64.41796571 85.52983403
v 0.58195821 -66.78372622 -14.74279817
v -5.26598608 -61.83229014 8.37152079
v 35.29050201 -129.91821766 73.89438152
v -91.68485552 -129.24021482 -18.33337732
v 15.02685063 -60.56147441 59.12238359
v 14.13910463 -136.55325770 67.76239723
v -89.98671919 -116.69772863 -70.95498592
v -11.65716816 -90.89808166 11.65537350
v -18.25018227 -139.33984935 121.02083117
v -72.42040336 -147.75152504 -32.99112245
v -69.76862252 -90.20501375 -17.70879887
v -43.36040094 -152.38505602 -15.49373847
v -7.79476296 -102.74056345 -37.81270608
v -22.50401489 -127.15895474 115.34950137
v 47.68785462 -142.37456024 43.63473877
v -23.30766991 -46.78275809 60.56547910
v -6.19966490 -138.71045411 -33.87352452
v 1.94602646 -141.02938771 22.87268452
v 36.51632741 -103.71965915 -12.27176655
v -40.79164192 -139.09327984 114.02973533
v 10.91109868 -110.12096703 15.93499072
v 7.74112064 -97.67165780 43.57334226
v -11.14279684 -140.95310867 112.52982169
v 49.08860475 -17.66149141 11.86508965
v 52.38382146 -131.35343790 80.44128120
v -22.49692380 -132.61251152 121.63229287
v 51.17639899 -58.34736302 19.24665831
v -13.26474641 11.80020720 10.14660392
v -37.63225302 -159.22349691 97.76377678
v -51.37602240 -8.34648963 33.85384008
v -61.47788465 -77.92744040 54.73347381
v 5.35634393 9.86227859 5.84161701
v -79.00282741 -42.76441038 34.04712304
v -23.77627604 -42.81326756 47.08127305
v -54.83361334 -70.41004300 -11.28427684
v 13.79763894 -125.39277971 53.71192470
v -90.99460393 -150.90903640 -15.40091727
v -7.73885427 -68.60700995 -21.46508545
v -80.86277544 -179.48967218 -2.71966821
v -79.42298055 -41.04077071 33.79027918
v 18.71404424 6.98014302 0.55188115
v 14.34072293 -57.26611987 58.52411315
v 13.74739129 -153.92094851 -5.00834547
v -45.89872435 -130.03243506 107.77615756
v -6.05861703 -102.17460990 -37.24203259
v -4.41214442 -137.74599135 -39.15893286
v -84.44674313 -38.36299106 7.36965751
v -29.38200720 -143.95137131 -34.95520353
v -30.03910929 -134.51221585 -27.91795507
v 43.00357401 -157.86792338 30.82540818
v -40.69642350 -56.76202103 51.55585706
v -4.78240335 -96.37711197 146.12150192
v 37.84053028 -130.73396683 74.36671853
v -54.32103202 -68.09138507 -11.63846254
v -7.53932819 -85.35087109 18.04257371
v 45.39993405 -105.30253500 2.48336117
v -87.81383932 -135.30644774 -6.24024775
v -81.48352802 -177.88738012 -1.06575713
v 24.59986880 -14.08306137 -12.21307274
v -15.89138433 -82.96080679 127.37521529
v -78.94360274 -168.42330992 -16.62152447
v 20.51388659 -131.08907640 96.57160938
v -90.05189687 -131.88518584 -12.10420672
v -43.32549125 -162.21989691 109.87116396
v 13.29300459 -174.52904582 -14.11604416
v -21.73078991 -127.64795125 118.57765913
v 25.06395057 -21.35858871 -13.29929475
v 4.16526571 -153.22205424 -19.73740198
v -7.40694487 -153.37139368 -27.74875425
v 24.28697981 -20.87641507 30.53747676
v -4.18613339 -68.39775294 -21.04821429
v 33.59401971 -25.30117892 -16.01141319
v -73.95276427 -54.44941670 -3.31768091
v -7.13776611 -117.81591922 125.00016391
v 0.53754344 -145.54117620 -28.20153534
v -51.08867213 -62.67801672 71.44111395
v 43.90395433 -92.46047586 -4.52058529
v -22.08349481 -99.45764393 88.73084188
v 6.76155789 -67.18581915 15.63218236
v -33.39635581 -143.49783957 91.06542915
v -14.76956159 -25.16189404 36.75473109
v -12.83456478 -134.21154022 120.34688890
v 21.81591839 -126.78544223 99.73739833
v 40.84768146 -109.03156549 -9.51465219
v -22.18900062 -138.42260838 -18.35902967
v 48.42074588 -79.18148488 58.70730430
v -76.14188641 -107.00240731 4.03196551
v -1.99369597 -96.81722522 145.57230473
v 47.24662006 -147.36209810 55.27848378
v -78.59971374 -143.40554178 -31.45881742
v -59.60313231 -52.83055827 6.49229111
v -5.37254522 -20.71527764 27.27168426
v 6.81944191 -102.50591487 110.93647778
v 19.86373961 -78.81835848 83.22616667
v 38.90730441 -126.57500803 24.11590144
v -13.88925780 -122.42181599 77.32698321
v 38.11232001 -120.97641081 91.79308265
v -8.90639331 -107.27987438 18.41056906
v -13.87379412 -81.20734245 125.03921986
v 20.22144571 -107.43795335 31.86747804
v -9.00817569 -123.21808189 21.90771326
v -20.63027397 -139.27876949 -19.18873005
v 17.25172065 -138.87049258 63.16114217
v -28.15495990 -41.99057072 -4.47149528
v 19.19851080 -176.50786042 -9.75647196
v 53.90886217 -99.04155135 63.63245100
v -79.07381654 -158.47715735 -26.02294460
v -44.50207576 -121.18791789 86.08933538
v -4.01146105 10.45363583 9.36041120
v -5.76612540 -91.40503407 149.73294735
v 34.27736834 -86.13764495 68.36257875
v -93.21013838 -123.74166399 -16.26091450
v 19.16212402 -83.58374983 91.57282114
v -74.07215238 -62.60049343 49.73310232
v -23.13728258 -23.16056937 37.46144474
v -25.82403459 -71.24293596 68.23065877
v 16.29961096 -169.65779662 -7.42878951
v -79.98212427 -27.98185311 8.56537465
v -69.89043951 -89.44335580 70.85916400
v -23.60612154 -110.66795886 96.47203982
v -27.43358538 -33.89971331 40.64256325
v 51.22798681 -50.27214065 31.78502619
v -92.11697429 -43.49985719 19.18804273
v 0.07945236 -66.35303050 75.11618733
v 16.09274372 -125.89432299 101.93959624
v -76.45148039 -110.65142602 -33.93900394
v 51.07081309 -42.13169217 34.40250829
v -68.50866973 -154.91011739 6.31681178
v -29.22351286 -103.38731110 -40.31943157
v 5.14527224 -66.44058228 14.28651344
v -6.02130359 -103.66459936 -37.35112026
v -82.57231861 -166.40776396 -0.53406123
v -46.71751708 -139.48151469 -16.00260846
v 30.90961464 -15.21519478 -14.06353712
v 24.41983297 -140.15154541 12.04210892
v -38.21282089 -33.58350322 37.57813200
v -11.10277791 -103.44212502 127.47505307
v -91.78870916 -116.52572453 -0.81772852
v -56.85902387 -48.40025678 6.53807353
v -9.58863460 -131.82377815 119.86298114
v 10.70183795 -101.44101828 -32.03080595
v -92.72530675 -122.76073545 -13.54975440
v 13.45416717 -18.85876991 27.65246853
v 18.69224571 -114.41158503 103.12749445
v -87.45989203 -34.20644999 28.81970257
v -32.31014684 -138.90843093 -46.75132409
v -27.72142366 -101.00908577 -39.79333863
v -14.80930671 -138.27779889 -46.48760334
v -67.71390885 -95.36021203 89.68759328
v 26.86399408 -76.42480731 58.96694958
v -52.18590051 -135.80431044 106.83816671
v -54.23897505 -134.34371352 -17.10379869
v -39.50090334 -161.77622974 99.09332544
v -8.46236758 -36.37887537 -8.00865050
v 15.90589061 -128.83128226 99.04319793
v -48.01954702 -31.14729188 45.67396268
v 21.56955190 -174.99642074 -6.50931429
v -83.68813246 -134.08032060 -55.93707785
v -77.56625861 -158.21835399 2.32205261
v 44.25901175 -36.43305600 31.32063523
v -55.15734851 -145.14622092 0.90567686
v 8.65193643 -3.30984709 5.35016879
v 26.13727190 -148.23056757 7.22004473
v -83.37355405 -48.47444221 -0.71949390
v 15.51414840 -154.52775359 -13.03166337
v -70.71589679 -100.90053827 -22.64767699
v 13.42295203 -38.72899711 43.35414991
v -19.48343404 -138.82994652 92.19485521
v -77.32175291 -127.98427045 4.14263830
v 7.48140132 -33.42497721 -9.65041574
v -5.31503558 -152.67619491 -21.67292684
v -16.24174230 -141.16257429 119.29849535
v -13.11200298 -103.66548598 -38.72606903
v 44.02908310 -77.69466937 57.60173127
v 49.68366399 -19.22827773 19.29471642
v -72.33695686 -113.08316141 -61.66014448
v 38.06771711 -44.91140321 -19.82430182
v -99.63034838 -94.25439686 2.26146914
v 18.50123331 -106.84087873 29.70376611
v -57.22235888 9.61860269 4.80896747
v 50.11221766 -149.84668791 78.55521888
v -74.13233072 -75.43239743 67.91896373
v -17.50730723 -121.00216746 116.84549600
v -85.84152162 -174.42567647 -6.45188661
v 17.20539294 -136.20957732 58.14263225
v -61.41292304 -150.03550053 3.97247355
v -21.84497006 -73.60096276 98.37675095
v -34.06006470 -128.12091410 113.93040419
v 46.61859572 -146.49467170 51.83889717
v 39.87822309 -99.34672713 -9.19971336
v -14.93689325 -97.63927758 103.55832428
v -46.86867073 -140.00090957 -0.53164945
v -27.23631077 -136.17822528 -20.60834505
v -66.22356176 -109.25900936 -52.61938646
v -89.89352733 -165.38450122 -16.47274196
v 50.49219728 -108.13740641 39.87814486
v -44.13199425 -63.05515766 -15.24726953
v -58.08003619 -52.74991691 64.71145153
v 26.33500844 -147.99042046 84.59760994
v -71.18912786 -115.09078741 -24.38380755
v 54.35200036 -106.74456507 66.99972600
v -29.25059199 -150.84002912 -26.51191875
v -97.40612656 -58.18913504 2.60853581
v -71.22010738 -107.63974488 -49.47272688
v 11.37964521 -158.61119330 -11.90829929
v -90.06866813 -109.94620621 3.84903024
v -94.21474487 -117.51306802 -65.73467702
v -80.18914610 -52.13517323 44.19515654
v 20.07448860 1.00820500 8.74534529
v -17.25724712 12.58589327 1.13860215
v -17.77022518 -135.57271659 -14.76385724
v 40.51534459 -130.64770401 49.69089106
v -91.00452065 -122.09460139 -8.64057802
v -82.50122517 -174.60356653 -0.75138145
v -11.81413699 -153.15955877 -28.68223749
v 12.67025061 -135.89164615 47.46180400
v 4.16785385 -93.07974577 43.94409806
v -53.91710624 -61.45076454 -11.14222687
v -53.70803550 2.73268064 30.00421636
v 51.82924494 -63.73022497 32.13558346
v -68.88614595 -141.34077728 -2.95558409
v -31.60913661 -30.61190806 39.74599764
v 33.82085264 -163.26966882 7.44361291
v -10.06220374 -3.50420387 0.85478358
v 56.92002177 -88.98835629 39.18369114
v -70.16635686 -149.28491414 4.34242189
v 18.70404556 -79.80467379 88.81274611
v -10.89886576 -124.69269335 26.87885053
v -42.04628617 -151.18095279 96.70022130
v -7.41154142 -133.26492906 24.24875088
v 15.35757817 -122.58189917 59.28556249
v -32.78654814 -146.45160735 116.95932597
v -21.32421173 -60.35264954 81.01580292
v 46.05659097 -98.04547578 -4.81297728
v -74.48308915 -174.91713166 -5.61436638
v -10.16431302 -100.80055892 11.44702919
v -76.31663978 -134.98039544 -35.71239859
v -15.48220590 -81.63780719 122.26768583
v -13.41275871 -138.36023211 -46.30021378
v -42.70498082 -38.11573610 38.64675760
v -9.01457015 -83.23989809 17.22971909
v -7.40323449 -82.72214234 146.02762461
v 21.61178365 -150.22151172 4.51970985
v 29.13438715 -136.58089936 15.55428188
v -15.99448919 -83.85968953 129.36574221
v -91.33163840 -110.69543660 1.89543795
v 52.53621191 -46.89825699 19.38186958
v 51.96963623 -116.81310087 75.29922575
v -30.36963567 -12.07856182 35.55865213
v -46.84182629 -37.33903542 46.92436755
v 35.30519083 -20.13647184 -15.12252446
v 35.84037721 -133.20040703 47.44165018
v -47.42770642 -101.33923590 70.14536113
v -44.95256767 -143.75442266 -3.10146413
v -9.22059733 -97.05331177 9.99606587
v -47.98462614 -134.18361545 -30.43228947
v -3.50712170 -31.76866844 32.50038996
v 50.24342984 -150.91839433 76.35658979
v -25.07023700 -16.05880447 -3.31057631
v -98.94645959 -73.43966514 9.43624042
v -12.36055326 -133.65754485 28.48921157
v 46.01018876 -101.42671317 -4.78498917
v 48.00869152 -153.82342041 60.19091606
v -8.82710703 -139.43725824 111.73369735
v -29.48834375 -130.78002632 82.19695836
v 19.10367794 -99.19337183 38.64615411
v -6.14129798 -15.96266590 -3.07804719
v -59.00331587 -59.37846750 71.88416272
v 0.06465432 -30.68828583 31.71531111
v 52.87803710 -103.84899378 68.95878911
v 6.15946064 -134.52711701 93.43993664
v -87.69142628 -173.99773002 -10.47685463
v -75.73464513 -174.96658862 1.74521690
v 25.77167004 -154.40335870 -3.08148353
v 47.62139171 -114.67304826 64.02509660
v 20.31090856 -156.11809492 -10.92107408
v 16.27033949 -163.89451921 -25.30493587
v -69.45595145 -157.62490034 -33.16392750
v -17.46375673 -8.00995249 20.03128454
v -34.38931331 -46.00673914 -3.67432158
v 29.38694507 -145.87995410 11.23885065
v -7.12846313 -76.49197429 -25.67389421
v -9.69407149 -114.39452320 16.79809764
v -58.08602273 5.56553388 1.85192109
v -20.37875541 -132.98791647 -43.08672622
v -91.23381227 -155.11533618 -16.09124430
v -17.39933155 -92.97843277 96.88448906
v 31.50736168 -166.23407602 1.34763203
v -58.00418556 -46.16913572 7.05819298
v 34.22728181 -130.67670166 -4.62338515
v 26.64338611 -120.31187862 93.80124509
v 8.65917187 -102.30177641 36.38154641
v -66.00654870 -53.16803604 69.73952055
v -80.82942665 -36.66227683 31.00712411
v 39.92860764 -127.12548673 95.97104788
v -29.07271311 -153.67265046 112.90977150
v 24.11182784 -80.35999537 78.12666148
v 19.81824264 -114.01502788 101.39612108
v 11.86619792 -127.80666351 103.34691405
v -42.72687808 -48.01664874 -4.80055017
v -53.78070474 11.22584008 3.47862439
v -31.12309612 -25.36566556 38.48408163
v -41.49946943 -56.88365176 53.73670533
v -13.85282166 -48.30957577 53.80463973
v -99.03939813 -101.27495974 0.84741507
v -99.58238900 -93.46027672 2.81696976
v 5.83556248 -8.63766018 -1.46929373
v 17.25908928 -126.09462440 14.31132201
v -37.03285009 -48.44543338 -4.66990517
v -16.26535133 -102.81404853 114.25904930
v -67.07023829 -149.10277724 -36.80071980
v 3.00386199 -131.82996213 111.64885014
v -16.96262136 -82.19540864 116.90876633
v -44.99568045 -159.62283313 105.10142893
v -54.77800593 12.40620948 20.73167451
v 7.50117190 -2.08805874 8.01336393
v 22.51040936 -131.51168823 34.04700756
v 38.46006095 -135.47220826 25.61331913
v -18.81727204 -144.93550360 -34.14306790
v -35.47719866 -164.68998790 109.07911509
v -34.57839414 -163.56271505 104.87471521
v -77.72962749 -54.52475324 63.70888650
v -17.52327755 -154.34813499 -22.65124582
v 48.18196967 -148.92674983 56.84978142
v -1.19833637 -144.60460842 -41.50754586
v 51.05667934 -52.79362202 33.54180977
v -25.42692423 -66.19247794 61.79673597
v 2.03950703 -71.09707594 24.96867813
v -93.58735383 -53.24094370 1.75859896
v -75.12249053 -136.99574769 -52.66986415
v 2.06714543 -53.06984484 57.27210641
v -35.44929251 -52.31325701 -8.01111758
v -65.58357179 -99.39777106 -40.33100232
v -3.32989963 -54.28601801 62.80448288
v -14.36867286 -154.33803201 -22.82832749
v -49.53707382 -136.53531671 97.06746787
v -4.20146901 -67.61931628 77.86598057
v 1.13142875 -92.37991273 138.62641156
v -1.93155801 -75.46300441 -17.49457791
v -78.51371914 -179.41150069 -7.54804024
v -32.75949135 -156.29029274 107.09904879
v 26.18992329 -137.61322200 19.37225461
v -3.13422084 -81.36523515 25.93491413
v 5.70983207 -112.91713268 68.91096383
v 38.28866407 -132.34534860 42.25104302
v 19.86893825 -132.81850517 18.49604957
v -89.92482722 -49.42530021 2.80865515
v -16.86567254 -16.58762060 -1.97624974
v -54.20946330 -124.97694045 98.30789268
v -17.27740094 -84.35980231 120.03853172
v 3.96161573 -82.46496320 126.34706497
v -84.20902491 -33.28378126 8.80924426
v -20.38855664 -149.38151836 -31.12759441
v -3.41598527 -124.86819923 13.45660351
v -22.99147099 -133.12157989 -46.27215490
v 20.44827864 -133.53419304 96.26507014
v -59.15491655 -36.07014194 52.73388326
v -78.56886089 -37.78686002 32.16332570
v 30.45919724 -87.26157248 66.52635336
v -73.19335639 -109.13297534 2.26167077
v -21.16630040 -135.96782088 86.46810055
v 15.93801379 -133.16613436 49.85359684
v 22.94749022 -118.30705404 94.11992878
v 28.16158161 -147.36460149 87.98076212
v 15.15060663 -84.49970186 104.56646234
v 49.37318340 -86.56411618 7.58695463
v 24.97433499 4.25798493 -0.35956388
v -80.39417863 -34.85842049 7.48524535
v 0.92865707 -91.52555466 141.29027724
v -2.60811509 -82.39034563 129.39924002
v -39.14773092 -131.38203323 87.42367476
v -93.82181615 -119.53396350 -7.91674946
v -42.55285114 -146.91744745 91.23933315
v 48.94617200 -31.89155832 -0.08254772
v -14.62479401 -111.18305475 118.05342138
v -53.95497754 -74.95100796 -23.95006455
v 40.30568153 -56.89964443 -11.90255489
v -42.20577329 -149.96439219 91.70412272
v 21.92544751 1.38503674 -5.60838915
v -73.92916828 -114.67681080 -64.28980827
v 45.85694522 -142.54461229 62.74779141
v -66.96271151 -86.90714091 -18.37083884
v -1.35136279 -79.45855707 -20.79222724
v 51.57693103 -50.44088140 16.29818790
v -21.40543051 -0.28291269 1.28099858
v -33.99085626 -17.84806326 36.95471212
v -76.32321119 -71.97584212 76.42133534
v -75.94510168 -96.01432085 -27.20592730
v 28.88903208 -133.62200558 18.34083162
v 31.36268631 -148.36834371 83.87920260
v 17.32557826 -134.97872651 71.25599682
v 41.43276438 -106.45557940 -10.11066046
v 16.28560945 -160.16454995 -6.95827371
v -31.79603070 -147.94459939 -28.02116238
v 23.21716025 -131.15149736 33.12236071
v 12.22262159 -88.91844749 100.64066947
v -8.04975536 -55.06034568 66.35324657
v -45.16011104 14.89456464 6.73470227
v -16.71999507 -82.88414776 122.29950726
v 51.76919326 -68.48371029 27.47605555
v 16.38203301 -103.49749029 32.64363110
v -5.19675110 -125.18641353 121.49172276
v 39.73820433 -135.59052348 28.25012431
v -84.50547606 -115.61297625 4.81527857
v 21.73933387 -34.88154709 40.89534655
v -78.12586427 -121.63619697 3.28662083
v -22.73583226 -87.07412332 93.74909103
v -24.70190264 -119.36472356 84.80992913
v 53.96265909 -129.64010239 75.51077753
v -54.85806987 -123.75220656 99.79343414
v -77.97609270 -133.96495581 -42.15722159
v 2.60040280 -106.04873300 128.48374248
v 38.95007446 -138.38109374 62.12703511
v 9.20046400 -91.88832343 115.03358930
v -83.80044997 -129.92496789 -52.40301415
v 14.74939566 -139.78387415 69.57706064
v -15.51447995 -102.25568712 97.68538177
v 25.26585385 -130.73100150 13.11192382
v 17.83175021 -173.58067632 -6.85066311
v -0.34720541 -141.20207727 24.02514033
v 26.74939856 -151.24346316 5.52332122
v 41.79504141 -12.10606936 19.09959875
v -41.53933749 -126.88054144 88.67076784
v 9.30391438 -114.60681260 106.40061647
v -79.62485403 -131.20400906 -63.40365857
v 51.72953382 -106.12860322 61.45454571
v -7.74487527 -88.09596300 149.82745051
v 13.67887575 -130.23351133 48.92673716
v -72.81957567 -78.10818404 66.40111655
v -75.02657175 -170.77107728 -9.83684883
v 51.29034445 -46.33348808 25.65705404
v -74.47417080 -41.95995256 52.24703997
v 41.54024646 -13.83887418 22.87166566
v -83.02298188 -23.86869118 35.26581824
v 13.54924683 -127.49809027 54.48745564
v -68.63940507 -142.69530773 -43.66311431
v -43.58027130 -140.57327807 94.52670068
v 26.69323422 -130.26298583 -12.69673929
v 55.55204302 -80.81462979 37.76681051
v -4.09702957 -127.47488916 86.36199683
v -93.03155541 -61.25241518 -2.81014247
v -80.98242432 -51.59016699 45.81119120
v -30.56852706 -136.37834787 -8.22328497
v 23.95106107 -78.10200751 75.27465373
v 54.11651731 -105.40746152 68.48639995
v -22.64083177 -145.20354569 111.26404256
v 3.31827370 -102.43501514 31.28601238
v 32.59833902 -154.65766191 -10.88485029
v -97.37448394 -61.28633395 -0.04898386
v -40.23396969 -148.54560792 89.34962749
v -66.99535251 -94.60199624 72.97693938
v 48.82704839 -39.30480033 34.85780582
v 12.54546735 8.26822873 -0.46499379
v 0.46048907 -140.04293084 20.90164833
v -23.82243797 -58.25049058 64.37256187
v 34.23549980 -131.62329793 52.77762190
v -28.10161561 -71.73173875 70.25335729
v -47.25524038 -130.90147078 -34.32640806
v 26.63188428 -128.67842615 14.43361677
v 50.18969253 -54.50144783 23.63581583
v -27.20766515 11.86618861 1.86063768
v 16.32063650 -142.33623445 71.84536755
v 47.83312604 -119.62844431 37.55215555
v -62.45100498 -151.00628138 4.33826400
v -27.62722969 -104.69980538 -37.06319258
v -79.18399572 -179.87638712 -4.02285298
v -11.55525818 -140.61725140 115.97714573
v 8.92865565 -130.00559807 2.99014966
v 36.80008650 -88.13109994 66.67322665
v 41.56051949 -67.54717231 -1.83601840
v -34.94982049 -163.55623305 104.10176963
v -80.75013012 -179.88270521 -8.54204781
v -74.74291325 -112.94837296 -63.40238452
v -59.71978232 -2.27475842 29.53551151
v 42.40259156 -98.20143878 -8.22259020
v -57.31597915 -75.21036267 -14.20341339
v 20.60589194 -132.55809247 50.48509687
v 11.14719827 -25.91140382 31.58397228
v 16.88818075 -135.26193798 52.57843807
v -8.16339161 -108.75664651 19.24817823
v 4.98337159 -123.85147810 112.20362782
v -6.78151101 -99.70165789 16.66582935
v 11.72083057 -125.36418438 5.20902406
v -16.90775156 -41.25381634 42.11387411
v -1.84029911 -104.61334139 134.83382761
v 46.61086202 -109.53336954 10.19024290
v -80.46288788 -132.77083635 -25.19587055
v -10.63650567 -99.22866523 133.29818845
v 45.11248693 -153.71520817 70.84760070
v -35.70494801 -132.11792707 -41.83246568
v -85.11794358 -123.31386656 3.64961801
v 7.71661336 -98.16855937 112.63100058
v -17.56241918 -59.59403515 76.94412768
v 19.06449534 -129.82067466 74.36968386
v 31.00275621 -148.01518619 78.46851647
v 33.20984542 -75.99198073 68.51907074
v -68.86635721 -148.50968122 -35.72684899
v 20.11132985 -41.39215499 37.80678287
v 36.60278767 -30.72255105 34.79869291
v -79.75687087 -83.72551948 -9.37997829
v 24.24106374 -32.46657550 39.88198936
v 53.77608538 -131.43356144 75.54832101
v 7.16169970 -81.11564815 113.55342716
v 9.86627769 -107.71557689 -23.58406037
v -20.85226029 -142.72442460 -35.71132943
v -76.82578266 -108.21752995 -48.41352254
v 4.80480399 -117.96735972 1.58123404
v 5.45706786 -82.60767162 122.15648592
v -71.43165916 -79.00272310 63.55551630
v -71.00639492 -114.14106935 -24.52843823
v 23.57365005 -72.72578776 59.54729766
v 51.46654323 -64.74063545 22.03077078
v -72.04098254 -106.72261566 0.76553406
v 30.38242832 -160.15836596 7.20271701
v 42.05494002 -76.13451779 -1.64362951
v 12.57867087 -51.90920830 14.76392243
v -25.14081635 -31.78878501 38.79960254
v -31.19079024 -46.84247822 48.85378852
v 3.34165385 -140.07423818 26.87853947
v -96.15424275 -65.58465958 -3.21241608
v -5.66956727 -23.74551259 -4.42490494
v 30.88793345 -31.81169927 37.16169298
v 28.43119204 -21.56658843 32.24157542
v 18.41062494 -136.84600592 95.19162774
v -19.12036538 2.55036890 14.84206505
v 15.58153052 -116.53929204 65.67686051
v 2.45455117 -85.06636322 136.52040064
v -19.53629032 -142.99605787 -14.95807152
v -76.75638795 -98.17583114 -28.27299386
v 40.61960056 -16.88475162 27.59168483
v 22.56561257 -26.67843550 36.47248074
v -8.47288314 5.13171265 -0.85384457
v -99.04032946 -69.86208260 9.57873836
v -64.95335698 -79.74741608 -4.35856776
v -24.41061661 -53.39708924 63.95196170
v 57.79753625 -85.13084799 39.83094916
v -5.78912767 -61.03536487 4.98784659
v 38.76292333 -55.05890027 -15.25223535
v 15.48026968 -109.14637893 26.60475485
v 31.38582408 -144.72854137 17.47468486
v 30.61945364 -141.68843627 19.66381632
v -11.50619332 -140.23520052 107.17365891
v 45.35818845 -13.09299655 11.85071096
v -28.06910686 -56.86290935 -14.03021347
v 1.00588845 -104.84571010 132.14200735
v -77.94304192 -88.03704381 -10.79893019
v -21.73638530 -59.23057348 78.91564816
v 7.35329743 -96.43842280 115.81757665
v -25.05309507 -133.06137919 -42.06579551
v -13.31349369 -29.80982512 -4.26006876
v 34.16064009 -44.16478425 -21.84444107
v -3.46526457 -141.55697823 -32.59012476
v 45.98002136 -92.42724627 -2.97376304
v -53.59406024 -66.73934311 -6.57731574
v -42.42651165 -54.72403020 55.67765981
v -8.61236546 -153.43594551 -23.09084870
v 8.90954584 -135.48125327 11.55574992
v -31.78105503 12.63022423 2.11288012
v -14.66881391 -139.67868686 101.76839679
v -90.40065110 -138.04119825 -17.40786061
v -2.07269005 -77.02430338 101.82277858
v 16.83399826 -175.11840165 -8.77395086
v -1.20694155 -75.70349425 18.22181791
v 54.01791632 -118.80899966 72.65654206
v -89.96186405 -38.70025650 13.13455123
v 18.28799583 -126.37212873 74.44331050
v 46.67804018 -154.70331907 63.83374333
v -41.07481241 -128.33450735 111.25216633
v 24.34310876 -37.92296723 36.52511165
v 22.69116789 -149.80947971 5.37457038
v -54.62910235 -35.59467569 51.63725093
v -32.02266991 -116.64009094 106.54854029
v -66.74689800 -97.32051194 90.63512832
v -6.69156341 -1.81080843 0.22762454
v -77.16203481 -65.49277157 74.73823428
v -42.14428738 -152.96913683 98.05069119
v 9.84699652 -133.42766464 33.67775306
v 38.12622651 -123.42932820 96.03311867
v -9.80398431 -73.59659672 95.68189830
v 18.88006739 -85.93945950 89.49472755
v -43.33721101 -51.64185166 49.16499555
v -42.81373695 -141.16123319 90.64571559
v -50.97241700 -56.46449700 -12.54942361
v 11.30288839 -58.04590881 17.96712726
v -85.83029360 -67.91360676 12.83816341
v -59.11672860 -144.24383640 -2.78530293
v -67.92151183 -13.67679331 37.72394359
v 22.25419506 -137.51086593 94.35869753
v -6.61950465 -105.11320829 130.08952141
v 42.77918115 -152.87230909 44.04877126
v -46.12500221 -15.11779148 36.21340916
v -82.10690320 -41.87748581 34.84236076
v -75.81961155 -150.49155056 -32.80069679
v -20.89716494 -144.31308210 117.79410392
v 13.73887714 -132.89672136 58.97470191
v 53.17821726 -81.92527294 54.53536659
v 11.07805967 -57.19103292 15.99675044
v -92.51314402 -125.56402385 -69.07609105
v -34.29558128 -95.47207505 91.68826789
v -69.53136623 -163.34025562 -5.33595169
v -1.03716215 -111.58315092 18.34207587
v -55.59300259 -113.98185045 100.84076226
v -3.55667807 -101.85407102 -30.33729829
v -26.54561587 -124.74894524 109.83107239
v -40.06864130 -7.83572532 -2.74363253
v -70.58524340 -162.09186614 -29.42226641
v 37.65301034 -20.96084319 32.76079521
v 50.01087114 -49.72981289 8.46422091
v -28.11210975 -149.06711876 116.01512879
v -75.62796772 -139.32484388 -32.94385597
v -89.35673535 -118.01413447 1.37809722
v -6.85128383 -80.24533838 108.53094608
v -2.91931746 -110.31616479 21.76309563
v -0.86353044 -84.69117433 32.72769600
v 51.04676262 -34.56918895 11.94889098
v -74.30605590 -139.16414976 -48.12048003
v -74.73374158 -169.61467266 -1.32251403
v 29.11562845 -148.19501340 85.52688360
v 50.59310421 -109.05548930 72.39394635
v -70.31768560 -56.46254495 -2.16220901
v -70.18564641 -114.88047987 -60.68504974
v -75.08163899 -94.09295768 -31.58678487
v -24.87605251 -71.88899070 70.98320127
v 53.76433954 -125.22906065 76.66732371
v -68.66155565 -95.67347914 87.19144017
v 41.96207970 -15.59203770 24.97715130
v -4.39179922 -127.57869065 120.12510747
v -54.56054211 -4.26372932 33.13143924
v 45.28018832 -38.03810850 -6.63506193
v -41.93109274 -108.07546973 -41.68253392
v -83.12868327 -159.97363627 -0.41119134
v 4.38690931 2.22091540 8.84508807
v -11.23399194 -105.18387705 125.58312714
v 17.93551631 -158.82542729 -15.38468432
v -68.74942034 -93.81711483 88.16646785
v 34.04388204 -132.52532482 56.49082363
v -68.48525256 -161.71200573 -0.84972795
v -74.30237532 -108.14148933 3.10792006
v 50.63302070 -149.89279211 68.34634393
v 7.35618779 -93.72597933 124.15181100
v -97.29308635 -54.82351407 11.75084803
v -22.01177552 -80.78429103 101.04289651
v -5.67069743 -88.92939985 150.15183389
v 17.48612151 -123.10492992 67.94915348
v -52.91603133 -91.38774127 63.39814514
v 27.23650821 -19.17671971 -14.17840738
v -71.41453773 -106.58061504 -26.22601017
v 13.73584289 -98.30120206 -26.25095472
v 16.58899337 -122.50120193 76.35363191
v -26.04520135 -145.48785985 107.93525726
v 3.41403740 -108.38876665 123.81736189
v 2.58254027 -112.40022629 103.60483825
v -51.80352181 -16.73358120 -4.82381601
v -85.29409766 -81.19097352 13.61074857
v -27.71075815 -153.18930149 -20.78213170
v 14.07316420 -119.46443468 75.68675280
v -71.34032995 -116.58341438 -24.89420772
v 26.05674788 -128.54044139 37.00331599
v -83.67014676 -23.01324159 14.50134907
v -56.31801486 4.88460250 13.13838083
v -97.62047976 -99.12770987 4.17161034
v 29.95022386 -162.87307441 11.14199311
v 45.69728300 -142.20078290 46.06727511
v -71.18378580 -108.42883587 -21.94708027
v 5.50247263 -28.63555960 33.34220871
v 14.53999057 -11.76188700 18.72381568
v -24.07501638 -62.87974119 82.47061074
v 3.05388449 -102.99435258 -35.36552191
v 15.87268338 -78.76275480 92.31475741
v -74.25483316 -123.93106520 -24.41283315
v -59.10389870 -163.10299933 -25.80342256
v 10.96453983 -136.60022616 45.53768784
v 48.95814136 -80.37032187 12.04311382
v 37.03886271 -30.66984750 -19.24809627
v -75.47307760 -117.60533601 2.17783498
v 32.16254339 -155.67547083 20.55567317
v 31.36307374 -138.73255253 26.29280649
v -58.58638883 -92.44663268 63.10153008
v -21.07929066 -141.11784101 -25.06505512
v 43.35216805 -28.40904705 35.06974131
v -76.44533366 -172.62786627 -13.52905948
v 20.47687210 -160.32385826 -15.44864289
v 27.19815262 -86.62269264 70.23378462
v -31.55247122 14.02259991 2.94483127
v 24.44171906 -169.73190010 -15.31881560
v -20.00037581 -142.91135967 103.40399295
v 4.41732816 -44.21333969 46.56269401
v 7.02414615 -111.27535999 106.69855773
v 18.71453039 -108.39758068 -18.14152859
v -34.92018953 -26.83426999 -6.50765048
v -66.23260677 -164.13842142 -10.35213377
v -50.81067234 -49.65506122 57.04913288
v -88.31065148 -113.95668238 3.25344526
v -61.68472394 -52.72652581 65.08847326
v -82.76457340 -94.84124184 10.51814482
v -35.98324209 -133.24370980 114.32931572
v -78.01695168 -54.08003926 44.84984279
v -7.56772468 -87.32724935 17.57043973
v -60.49195305 -146.14777267 0.53741736
v -81.98998123 -115.59073627 -70.04205883
v 39.84849527 -101.89720243 -10.67054830
v 47.53960297 -135.58810949 85.45231074
v 1.96627364 -9.34133399 17.22450182
v -77.13546604 -69.19371337 12.15980202
v -49.95347187 -14.58713785 36.11896560
v 15.64849354 -47.86231369 48.80957305
v 55.01841754 -94.31979805 58.52772668
v -26.76206082 -147.24992216 117.08988994
v -2.95988726 -136.81839406 106.50018603
v -6.18538074 10.96995827 9.61850304
v 9.76972189 -33.68785232 -10.38080640
v 44.67930645 -28.34130451 35.16469523
v 15.83409496 -125.95598400 12.66821660
v -19.49996501 -46.34473845 -8.83021019
v -76.60245150 -95.54675967 -28.86510827
v -34.06253830 -129.64417040 83.42534304
v -42.41518676 16.01386257 10.47323830
v -53.63551155 -75.71799308 51.15492642
v -0.66660234 10.05218830 8.67080968
v -91.99646860 -94.32599694 10.37824061
v -86.94589883 -140.28069377 -4.65990044
v 41.44039750 -61.37446687 -5.63174253
v 46.97499424 -122.71940708 37.68469021
v 55.50528318 -92.83266962 36.49272397
v 28.46457809 -122.05963582 91.78791940
v 4.40883590 -110.79376191 105.22383451
v 4.39354265 -148.42778444 -24.71973933
v 34.22452137 -128.49737704 -5.97970095
v 11.51497848 -125.03819168 108.27483982
v -67.46530533 -82.76866376 -24.84466881
v -31.53918684 -152.00689435 106.82371259
v 41.44564271 -114.42761123 14.62134812
v -53.08653414 -59.62604284 -14.05094843
v -16.29069634 11.41887717 0.25727789
v -90.32837301 -143.31801236 -16.59256220
v 16.69991203 -37.45820001 -17.97251217
v -40.31837732 -128.46125662 -45.18158734
v -80.91691881 -101.60602629 -37.20512986
v 2.02370808 -145.27249336 -40.45442492
v -72.02778012 -85.69918573 83.48430693
v -28.60288136 -105.27257621 96.53028101
v -26.06168389 -143.04722846 119.77253109
v -35.21658480 -133.00606608 -40.32193869
v 22.44443633 -33.56921673 -18.49499904
v -41.60683602 -130.10564446 89.63324875
v -69.97044384 -63.42694908 48.27315360
v -46.06407136 -108.31008852 -47.22966999
v -73.04481417 -51.68408528 69.90890950
v -69.66665387 -163.61467540 -9.34764929
v 32.52420202 -77.50298083 69.51069087
v 1.35753991 -141.50467515 25.36940575
v -38.23030740 -17.27033034 37.33979166
v -65.65882266 -90.35106003 65.01933187
v 17.00589992 -28.19304727 -8.24381225
v -75.59973747 -52.75351182 69.79681551
v -76.14866644 -160.14742851 2.74110842
v -3.58455721 -1.73603382 10.99115983
v -40.60580581 -160.18271446 97.79724479
v -40.08723050 -58.98927152 54.09192666
v 9.45139118 -149.73667264 -26.97106823
v -18.41633022 -104.03627902 -38.19803521
v -87.11267263 -160.23074090 -20.92738822
v -26.63779259 -74.51875508 74.50179011
v -68.92039627 -163.24561834 -6.92124385
v -11.00625936 -64.30639327 8.53135716
v -2.36915261 -73.39755446 -14.79374617
v -92.07294136 -115.13939500 -54.24875766
v -71.79336250 -164.15433586 -25.74753761
v -78.89264077 -156.63398802 0.64399478
v -76.24074817 -21.94973081 7.84007739
v 30.05303629 -118.68422478 95.85571289
v -82.93049037 -36.07812151 33.62754360
v -45.39463297 -150.08060634 100.76553375
v -81.56955987 -44.15303096 35.87887436
v 5.43414755 -131.69434667 110.09693146
v 8.42306111 -112.83662915 105.97602278
v 54.28979173 -112.20582575 71.14088535
v -7.02462299 12.54760008 7.74493674
v 18.67881790 -160.43990850 -16.83313772
v -5.29290223 -140.89787006 -22.74885960
v -29.45156023 -46.15727067 50.37344620
v -9.56160109 -145.63977718 34.65780988
v -79.41164076 -114.14965242 -38.26883435
v -76.40989870 -59.78513137 51.84081569
v 52.92818695 -42.64655709 17.44174771
v -4.03536716 -115.77861011 17.44166948
v 7.66882906 -165.54641724 -17.10555516
v -7.08870869 -97.16979414 -34.13338959
v -66.56318903 -32.48641267 3.30249825
v -35.99009290 -148.23557436 -15.45110811
v -2.89453845 -57.30830505 7.11652404
v -35.03807634 -64.82922286 58.51389840
v -23.25948700 -144.69367266 100.20438582
v 57.40960315 -84.38658714 43.52620244
v -5.37472824 -139.67843354 -21.51279338
v -36.10757366 -131.98308647 -43.93602163
v 57.72501975 -86.76099777 48.73871058
v -41.09130427 -153.69576216 92.37425029
v -56.42969534 -69.87784803 -16.59562811
v -70.92595845 -164.50621188 1.49651640
v -67.88147986 -155.61513603 -0.43722615
v 11.10726316 -67.59952009 72.62700051
v -73.22510332 -60.45842916 75.50533116
v 6.85906084 -106.24457151 116.03944004
v -21.44731954 -84.84330028 101.48685426
v -64.55427408 -96.02112323 69.67291236
v -78.02338153 -19.65787634 37.00609133
v 48.54904115 -121.79188430 36.17599979
v -78.55265588 -59.88128111 13.62102013
v 15.70947282 -134.82816517 32.92412311
v 5.99326985 8.04029498 8.45548138
v 38.24738786 -63.56755644 -7.67907500
v 33.91664848 -167.24529862 20.72176151
v -83.44182372 -176.21886730 -1.97975268
v -32.00398013 -160.24765372 110.87581515
v -23.59221503 -89.09974247 86.39226109
v -12.16440368 -51.30455643 63.36728483
v -54.56553027 -132.91451335 -17.18831621
v -52.69853398 -22.93452993 44.12158206
v 21.09495737 -174.50262606 -14.97412752
v -24.12813902 -153.89606357 -22.67808840
v 49.04808104 -108.87363553 20.88651992
v -16.87018201 -117.09947884 109.70075428
v 48.83578420 -139.30656016 34.83021259
v 9.16859135 -137.40085065 26.94727108
v 35.73130444 -127.61510909 81.70305938
v -50.39743707 -99.87758845 -42.56502911
v -80.30080795 -117.46729910 5.26655931
v -2.11293041 -144.22439039 -41.73986241
v -82.22807199 -88.03178370 -10.51512361
v -58.57631937 4.45521204 3.32348468
v -10.79742983 -137.17497885 97.80855477
v 22.49282412 -84.19512957 69.40132380
v 23.62909541 -129.97999787 45.25937885
v -11.25449874 -86.80190146 146.49464190
v 13.60510848 -128.26551497 8.91244039
v -50.18693581 -128.45164537 92.55341440
v 11.61244512 -53.04319412 18.77938956
v -39.74410146 -134.31540132 -9.93233547
v -90.81637859 -116.92499369 -20.08577622
v 15.10257646 -170.26627064 -10.97439788
v -21.04477398 -47.03677446 62.20257655
v 49.81683940 -98.58757257 66.38578326
v 42.58826375 -110.15164852 -4.17589443
v 10.55429317 -149.50449765 -29.78232317
v -79.41700518 -163.38899732 0.13318230
v 54.80146408 -87.47851849 57.90260434
v 3.21500562 -36.59315035 36.62801161
v 14.69963323 -118.36043745 73.07057083
v -76.16123557 -136.11464202 -1.08936883
v -43.85134578 -140.18422365 -1.68912532
v -98.09575230 -113.71511966 -9.36970674
v -26.49260312 -79.10899818 78.35240662
v 17.91574061 -40.48223421 -18.35134253
v -27.64760330 -138.63769174 86.18815243
v -52.20380798 -58.99515748 -2.01343186
v 12.04738300 -135.42462885 39.10676762
v -16.17674902 -98.64904732 107.73994774
v 24.14297126 -116.35101587 97.22006321
v -74.00598377 -166.66984558 2.17014784
v 20.49428225 -132.43995607 21.04140632
v 7.18764355 -118.32673848 113.23177069
v -40.82523286 -41.29602388 39.80353475
v -2.00772332 -90.12900293 -32.12929890
v 35.54026037 -123.89805168 -6.93162251
v 56.83845654 -93.73939782 53.56075242
v -13.31958454 -136.72360778 120.22761256
v 45.31941563 -85.87162942 -0.84309187
v -8.39669723 -11.06130797 18.82475801
v 52.93264613 -75.33957064 27.70647779
v -54.13397774 -119.85909939 102.56741196
v -75.13859123 -129.50257957 -32.50858560
v -63.04774433 -147.08469808 -41.59602895
v 35.73557362 -146.10867202 -6.87798532
v -82.11917430 -36.26754880 31.90856054
v 18.08650792 -154.14239466 -10.23361180
v -82.88767934 -171.44678533 -1.25800387
v 24.97063018 -147.82102406 83.63886923
v 51.51306838 -40.98590836 11.83471456
v 29.87020649 -0.13321283 -2.94692419
v -0.33941580 -114.25624788 98.99055958
v -87.01158315 -26.29849315 27.81296335
v -59.95112285 -72.84843177 -22.52135240
v 50.39444193 -51.56791583 11.97999530
v -0.86463615 -130.53829968 9.47337877
v -89.36357498 -118.04276705 -72.11291045
v -74.68000799 -169.17452216 -5.36738010
v -61.47439778 -151.19732916 -37.68440336
v 34.28930417 -87.86515892 60.97695604
v -68.10636073 -12.55543064 36.69292852
v 33.61427784 -153.78664434 14.98812716
v -35.93693674 -102.66784579 -41.32822156
v -33.01729634 -32.08590671 -6.78891549
v -17.19475351 -111.83284223 113.60214651
v -20.45483328 -144.99515295 108.58649015
v -15.84355347 -112.43164539 116.94446951
v -75.29614866 -169.87846792 4.62582102
v -11.43711247 -145.30906081 36.74039245
v -59.14779380 -109.18635130 82.87207037
v 28.91628817 -128.13773751 38.76738995
v 13.30375392 -129.18828428 86.03312820
v -26.37382783 -128.48564982 116.99087173
v 9.21594910 -130.23950160 1.60552305
v 43.48341003 -153.13293040 40.87048769
v -40.72709382 -136.42795384 113.67205530
v 23.85444008 -29.55563553 38.96500170
v -45.30149326 -14.30213731 36.42275557
v 28.81376632 -148.85157347 16.12430066
v -3.79130011 -136.28897071 99.46041554
v -26.36242472 -72.79426605 71.36509567
v 15.18081129 -148.84413779 -6.21622382
v 28.89672108 -134.93272662 56.33459240
v -96.86096013 -95.55198997 6.82735676
v 1.08451815 1.51561713 9.40682739
v -89.22228217 -162.20940650 -18.79260689
v -3.44884605 -64.48630244 -19.51546967
v 41.91659391 -39.91311044 -16.40075073
v -30.46432696 -38.64596039 44.17263716
v -87.12539077 -150.00963211 -23.27266708
v 27.51973644 -34.26758945 37.73720935
v -6.09123055 -85.44800431 18.90994236
v -41.27033427 -154.02798355 116.64677411
v -85.10798216 -175.27505755 -13.27463053
v -30.48105724 -132.97183812 82.59339631
v -23.15845340 -90.42147547 87.41259575
v -1.23862398 -93.12473238 147.69951999
v 2.88615306 -119.76175755 117.39525199
v 53.44624072 -126.27941370 72.94774055
v -11.00987010 -98.06808829 134.60561633
v -74.57484305 -167.95583069 -0.28734558
v 25.71865544 -79.29347456 73.91853631
v -29.64898199 -4.54612076 28.09939906
v 7.20147509 -134.01362300 29.73153815
v 9.31541063 6.19615614 8.56948644
v 8.80352873 -48.17387089 -16.47570916
v 46.12072557 -145.08794248 83.97387713
v 23.17869104 -37.25751489 38.15801442
v -68.39065999 -165.33593833 -17.22553745
v -75.23323596 -77.27389783 75.33976436
v 15.03899693 -134.80021060 97.13301063
v 14.04803526 -72.99302518 77.23455876
v -61.75288185 -81.25737309 78.56814563
v 25.53471364 -17.44568534 -13.38011865
v -31.10008687 -118.38232726 107.91051388
v -24.90394004 -73.04885238 74.12867248
v -88.36607635 -123.18827957 -3.36567522
v 50.83318427 -78.35195214 17.77994260
v 35.02836451 -162.89213300 0.42517981
v -14.10588343 -37.47226298 39.21810165
v -89.61872011 -123.52557480 -21.73320577
v -80.50775528 -133.36591423 -60.73560193
v -88.82920444 -32.63479099 16.77365229
v -71.43995911 -32.50402957 4.13057674
v -84.82464403 -40.24965689 22.03606255
v 6.29771268 -56.92371726 24.04199168
v -10.48965286 -107.20018297 16.31007157
v -38.54278103 -130.75965643 -43.68156195
v -44.64612529 -160.82493961 109.86510664
v -18.85926351 -97.27098048 8.88607465
v 20.03697120 -39.28060085 -19.59139295
v -97.28457779 -57.60426074 3.18522681
v -59.85796079 -43.55555400 7.01488461
v 45.23965344 -142.67505705 47.66837507
v -15.57483990 -5.87266125 1.17845833
v -71.03167474 -44.53663155 -0.73075935
v 34.06826407 -127.21304595 -7.99697917
v 26.71700716 -120.45429647 102.18904167
v 2.07381928 -81.70305938 122.55095690
v -79.47957516 -38.90446201 5.60734887
v -60.46174839 -17.63282903 1.84120436
v -31.02383204 -12.77446374 -2.69334088
v -24.02110212 -42.09164158 -5.78283053
v 7.10088667 -149.65122938 -18.59819144
v 17.10722595 -113.23276162 94.85550225
v -17.71659032 -153.16271782 -20.50554939
v -2.87698908 -134.56015289 115.58466405
v 32.01635927 -87.57801354 64.05216455
v 7.72309303 -108.14961046 -27.66345069
v 34.35634449 -105.24122417 -13.31830304
v -55.93121797 -111.81033403 -51.99325085
v -64.68430907 -137.84141839 -9.04591195
v 22.87046984 -156.09948337 -10.99851727
v -41.39521345 -57.09032342 61.09173223
v -34.84585136 -153.78233790 -21.17606811
v 1.32813223 -122.17703462 120.12226135
v -61.47987396 -161.47688031 -17.85354316
v -20.40307596 -74.62915033 101.02058202
v -25.25251731 -50.49541593 -10.42903680
v -52.72115022 -136.06198132 105.10922223
v 3.08380742 -139.07749951 13.97641934
v 57.13821948 -84.39501375 46.33742198
v -37.49245405 -156.43896163 116.90953374
v -7.38342246 -136.85005903 -37.50936314
v 33.97729248 -129.49900329 -6.47047581
v -76.58395916 -171.12584412 4.13175765
v 51.16846412 -139.23552632 71.94005698
v -87.56525069 -170.43922842 -15.21432027
v 40.62114283 -112.53876239 3.42741213
v -73.68976623 -163.43055665 -25.21387860
v 26.11763217 -130.15180826 96.09254450
v -55.68808690 3.10316309 18.36100407
v -4.63994592 9.60079674 9.92915500
v 4.14240640 9.50823072 7.47502502
v -72.30105251 -109.10563916 -27.93425508
v -48.70677739 -74.06567782 -22.61456288
v 23.84396642 -105.00910133 -13.98241334
v -67.45253503 -68.29372048 74.11687076
v 54.17845771 -101.57941282 65.66744298
v -68.07988137 -96.78136557 80.51262796
v -60.33320352 -78.86546850 -16.63935557
v -90.27951211 -122.30823934 -7.19519379
v -78.37288827 -34.86980498 46.95758969
v 1.29843061 -72.57380337 17.41613820
v -22.56884053 -90.54147452 89.59449083
v -16.30701125 -94.72041577 116.46329612
v 42.64864698 -109.90998894 0.40921092
v 21.50831930 -103.66676003 -18.29710603
v 23.81193638 -147.25001156 81.96155727
v 33.05244818 -140.55269957 -8.53059534
v 46.61539197 -136.85514033 40.59397429
v 1.01604348 -132.91558623 12.19646726
v -33.42297673 -94.33041513 90.90291709
v 20.81231028 0.89055131 -5.90653624
v -79.08993959 -112.45474964 -20.72654851
v -23.67630787 -145.71081102 105.01614958
v -62.59076297 -148.25832844 4.22725407
v -50.96506700 -140.53598046 108.08130354
v 10.18905081 -124.61613864 83.69853348
v 34.54372287 -109.47557539 -14.38520011
v 18.04568991 6.93758018 5.43313613
v 53.89140919 -26.97873861 23.82929809
v 50.70111156 -55.80367148 13.89737148
v -7.16891605 -147.37829566 -19.92285065
v 5.66023029 -62.44174764 67.92405993
v -37.55146265 -133.10059905 -33.98091719
v 45.59519514 -141.71403646 58.89884382
v 13.77243549 -126.72314048 9.22228210
v -63.40113282 -1.51675777 19.72670108
v -90.49343318 -119.75144595 -20.87808214
v 9.34035890 -116.79632217 110.08833349
v -53.78972366 -95.03073990 -36.67993844
v -33.00086409 -121.35213614 86.06506884
v -44.37961057 -123.45726043 -48.16687852
v 1.70209841 -143.42200756 -31.79227188
v -61.85914949 -46.42594978 5.37001528
v -13.75718508 -119.82738227 76.44335181
v -67.20224023 -151.03940666 -35.81140563
v -52.54459754 -64.81198221 -19.36866157
v 44.34947670 -106.99993372 2.12648418
v 28.70557457 -146.18986845 17.08338037
v -72.10483402 -164.54839706 -12.63153926
v -11.06447354 -150.75950325 -20.69310658
v 28.19717862 -150.54719150 13.21810018
v 29.77124415 -152.16840804 8.55024345
v -34.37838703 -150.40767193 98.16286713
v 52.83569917 -81.74043894 55.12943119
v -98.47378731 -99.03519601 -10.64361352
v -67.36522168 -39.22206163 2.41850037
v -4.64068493 -146.50113881 -37.54447401
v -6.88786386 -92.22766757 14.69063107
v 16.83193259 -64.88348544 60.53785235
v -43.59560460 -52.04426870 54.25483361
v 1.49723329 -146.93051577 -25.39426833
v -39.79701176 0.01726725 32.24602714
v -74.63042438 -93.61960739 -15.47400467
v 26.02566406 4.26087203 3.23839439
v -64.99592960 -64.85579908 48.65917191
v -35.49829870 -160.15863419 115.04959315
v 35.41518748 -84.74618196 68.14935058
v 0.13088263 -65.95887989 27.06889622
v -37.68815473 -131.38858974 86.06167138
v 10.52227896 -45.32551765 49.03339595
v -85.86797118 -33.98393467 9.79705993
v -5.85660897 -135.59035957 23.48190732
v 27.49468386 -131.56343997 33.00240636
v -63.60936910 -47.40386084 58.24961886
v 42.15854034 -111.45860702 3.78288049
v 11.67394780 -77.85493135 91.07450396
v 45.60555518 -26.34123713 34.27059576
v -7.16248527 -137.86803186 -34.90950540
v -21.24988846 -154.05075252 -22.20558003
v 20.93439735 -160.82918644 -15.64088464
v -14.25790321 -146.52472734 -34.80813652
v -78.84190232 -67.97065586 -6.19387394
v 17.62303337 -141.40304923 68.37593764
v -12.05194090 -39.59086537 41.65171459
v 13.46783713 -156.75750375 -6.51097670
v -4.31398721 -95.24755925 18.71438883
v -24.01740104 -71.04007900 91.80066735
v 53.27783525 -76.23285055 28.41376700
v -66.96154922 -51.97324231 -0.72474941
v 1.86765823 -103.78077626 -26.59907937
v -61.77856401 -51.07164755 4.33501415
v -93.88899803 -121.54611200 -60.22758782
v 31.05066530 -137.57096231 16.57110825
v 42.35064238 -20.20141669 31.09266981
v -79.17343080 -119.41970885 -38.73425350
v 11.16509084 -58.86650831 17.52825268
v 35.84339470 -159.68306363 -3.25619988
v -5.89683140 -0.23326463 11.07387152
v 28.78468856 -5.74033801 12.39117887
v -1.78496551 -115.10512978 15.88252001
v -90.30287713 -54.57070470 16.17150381
v -43.62130538 -120.48406899 107.68784583
v -59.67606977 -149.83722568 -39.27547112
v -1.29163940 -102.46793926 22.81205542
v 12.56248727 -104.83153909 32.54540637
v 46.98163643 -31.19643033 35.38757935
v 13.16917874 -120.15974522 106.49683326
v -84.08542722 -148.65085483 0.19104726
v 19.17199790 -148.39017391 -5.44990506
v -24.86525290 -62.71152943 78.38113606
v -15.05733375 -96.62576765 101.54441744
v 50.20866543 -62.07922101 35.26689112
v -84.72342044 -19.49658990 22.32859656
v -39.00949284 14.51574452 4.96787438
v 9.92053188 -84.08844471 116.48229510
v 10.67153737 -171.92023993 -16.79343171
v -75.96856356 -163.88829052 4.84840851
v -49.98473078 -132.45244324 95.13425082
v -61.79078668 -53.47748101 66.18639082
v -14.20846768 11.16222702 10.62448137
v -72.55903631 -111.03674024 -58.45671520
v 9.10499971 -11.18667703 18.37500185
v 26.87453665 -130.91792166 14.75753263
v -82.86232501 -34.73491594 38.36592659
v 48.56497049 -152.96632051 72.07408547
v -12.48546597 -65.70204347 -19.66805942
v -20.15670203 -108.52324963 94.96424347
v 34.64401141 -136.16098464 20.50881274
v -39.62720186 15.79616591 8.42870772
v 18.87732185 -109.87120122 -22.68591896
v -65.68389386 -148.95598590 5.14511811
v 55.55970594 -82.97595382 46.75142094
v -24.31148477 -67.45637953 65.98386914
v 33.20325911 -114.65300620 -14.20192327
v 18.47758889 -161.15276515 -3.45507148
v -2.68533826 -50.79174042 57.31906369
v -27.34462917 1.88073481 20.76352015
v -0.51902648 -32.68807009 32.60016441
v 36.80390865 -21.33170888 -15.18550981
v 12.30817102 -104.12491858 -31.06963448
v 0.33435447 -145.90704441 -23.01502414
v -4.92759561 -82.45290071 125.18955767
v -78.89145613 -53.43618244 52.72040889
v -58.29478800 7.09958468 3.98681825
v 5.52852731 -146.70330286 -38.22036833
v -83.89330655 -53.07982489 13.77029344
v 17.05467701 -176.50438845 -11.48658898
v -76.98423415 -168.45826805 -16.85199700
v -30.92198633 -136.77605987 -17.45582744
v 32.19797462 -86.91025525 69.05905902
v -36.71424091 -154.34874594 116.90425873
v -1.52473466 -63.04239482 -18.23674701
v 7.28635583 -98.06772321 114.43100125
v 18.62837747 -35.40644795 41.67573154
v -55.34489825 -120.21925300 99.55684841
v -46.23996839 -158.85059536 108.19515586
v -13.15051503 -102.69942880 124.46864694
v -20.99044621 -49.86356571 67.02133268
v -37.76424006 -73.51633906 -22.11422101
v 43.01240668 -37.61406243 -14.19654023
v -25.11518449 -1.13588059 1.05914578
v 51.59271508 -31.68868646 32.40166605
v -2.00454984 -36.41236946 -9.91411787
v -78.78537476 -99.19564426 -35.61718017
v 47.69420624 -79.21198010 60.45746431
v -25.37934482 -103.06598246 -39.80726376
v 51.43883452 -66.76788628 19.36859824
v -50.31156167 -80.92290163 -24.71179515
v -59.22869593 -61.45901978 4.82061040
v -43.05746034 -151.03939176 -30.09681031
v -56.12396449 11.54561993 18.93723570
v -4.79205931 -154.04663980 -22.33042009
v -77.51212269 -96.72483057 -32.81140700
v -87.64207363 -44.92679983 19.99032311
v -70.01224160 -67.93026626 -1.89557264
v 19.17621680 -132.82060623 22.62257971
v 16.95333607 -134.28549469 22.35604636
v -101.53421015 -92.48573333 -4.69335727
v 45.19676045 -127.91046500 38.09860349
v 34.54246745 -16.76033251 -12.98944280
v -61.57026067 -54.80603501 68.04467738
v -78.30173522 -15.23119304 31.89498186
v 50.43255165 -38.12959418 34.51118618
v 0.19001415 -41.48587957 -10.86509135
v -71.70788944 -81.62574470 82.07764477
v 19.50711198 -171.83707654 -17.53156260
v 30.65812029 -142.72353053 14.56594560
v 16.70586318 -136.28180325 57.28843063
v 9.42676421 -11.03435177 16.50520414
v 43.97168756 -101.35375708 -7.83296302
v 7.98067544 -68.24866682 73.54600728
v -63.35406750 -76.89274848 -20.96153051
v -3.74926976 -111.52738333 20.87800205
v -94.20831501 -46.45112157 16.66726358
v -80.89809120 -91.98049456 -12.25154474
v 16.25869423 -176.21161044 -12.89227139
v -29.70415540 -136.73515618 -35.01126543
v -69.13909316 -161.21280193 3.19034932
v -39.27820548 -124.60178137 110.36973447
v 33.37452188 -164.97848928 3.78440297
v -64.08409774 -145.84626257 -1.13634858
v 0.13555505 -105.27960211 24.07436445
v 13.37380800 -122.52634019 106.17962480
v -40.41383043 -143.21997762 87.16505021
v 24.59045313 -115.81107974 100.60530901
v -38.80792856 -131.04040921 -45.29146478
v -20.28532699 -26.27173625 -3.95554118
v 11.64173428 -172.31643200 -14.58410453
v 33.82788971 -142.96412468 -8.21345951
v 37.25074604 -4.13995795 5.56200696
v -77.37596333 -156.67121112 -28.85552868
v -83.45873654 -155.52240610 0.26660421
v -61.92328781 -60.71708724 73.19118083
v 26.58658288 -106.21283203 -16.31316915
v -48.06486517 -24.85042252 42.06038266
v -61.95679307 -43.70913655 6.04380248
v -84.96874571 -179.16508019 -7.24008400
v -43.58287156 -23.96929078 36.30220890
v -33.18841383 -135.76920331 -21.65725268
v 15.95811546 -51.50964484 48.05568978
v 16.24950767 -136.65351272 59.84681100
v -73.39879870 -12.72356417 9.40142199
v -85.73687822 -152.09753811 -0.81522809
v -78.15496624 -160.65378487 1.39065331
v -53.95017564 -110.69149524 76.23780519
v -11.15545258 -76.22023672 101.92717612
v -3.23312706 -12.51422521 -2.48168851
v -74.74496961 -137.70288229 -36.67867184
v -59.92956087 -76.14890486 -18.41660962
v -17.04229973 -81.55090362 113.82512748
v -66.53229147 -85.79963446 61.86428294
v -54.07794937 -123.19769710 96.76007181
v -63.99824470 -150.99953115 5.10767940
v -52.96872556 -63.83584440 -4.34536953
v 2.76246713 -123.60539287 114.62044716
v -24.84895661 -47.95704409 60.23044512
v 1.61430449 -142.50177145 -39.56456110
v 15.99286869 -150.77342093 -2.56902701
v -39.73284364 -129.63502109 -45.33080012
v 8.43413919 -151.29262209 -20.52849904
v 24.05890822 -167.66472161 -0.47605310
v 30.16933799 -127.71138549 17.79248565
v 48.63983020 -150.92967451 59.32285637
v -73.92264158 -76.73025876 69.92836297
v -19.61695403 -124.02325124 113.77482116
v -76.34900510 -95.21999210 -14.75874148
v 43.45338419 -32.48504922 35.87324917
v 41.56882316 -28.40821072 -14.92463239
v 51.37360841 -122.17260897 77.10384578
v -32.15854242 -8.03489145 34.37429667
v -59.77004394 -39.02196512 6.85004937
v -24.81564879 -145.00978589 98.71897846
v -98.22880477 -66.45376235 -1.68384251
v -73.38771969 -140.37051797 -44.95010898
v -0.97950362 -105.56349158 -31.09149635
v 43.11734438 -154.80144322 80.04247397
v -54.74344641 -121.14200741 97.14425355
v -20.76863497 -145.13503015 110.25231332
v -86.01869643 -161.77892685 -20.27820237
v 7.36356759 -129.99422848 109.63129252
v -2.56629777 -143.78574491 -42.02739149
v -31.02739528 -35.06362066 41.83660448
v -1.45189569 -129.07406688 89.04442191
v 47.56413028 -150.63676238 53.52556333
v -17.28279889 -55.86683005 -12.41377089
v 1.96073228 -87.24571764 -25.21577850
v -31.45190328 -32.08054602 40.30263051
v 5.01960376 -107.64504969 -30.03422916
v 31.68486431 -148.17450941 81.12997562
v -27.24413387 -6.82142330 27.68595517
v -96.85849398 -92.95724332 8.01363774
v -33.97960216 -66.21835381 60.25798619
v -31.02830239 -85.71150154 83.67498219
v 38.84354234 -137.80654967 93.34494919
v 27.83719264 -148.14701676 15.59747756
v 31.96255863 -163.43581676 -11.37989014
v -85.97308397 -166.40388966 -6.28369069
v 16.68734662 7.21827801 -0.83651696
v -70.85344940 -44.86374184 55.55832759
v -73.45511764 -165.99339247 3.64511157
v -6.16080780 -81.41443133 142.64653623
v 19.68773082 -133.82138312 78.34108919
v 21.90209366 -15.56154992 -10.56700014
v 48.81342873 -115.66772312 38.82232681
v 18.55716854 -132.67229497 72.25868851
v 52.57296935 -69.19084489 34.01019052
v 21.83931321 -137.50967383 12.09208649
v -77.68976688 -53.81289497 65.86884707
v -12.64290605 -65.89809060 82.02389628
v -30.69708683 -146.48656547 101.45947337
v -9.96554550 -85.56675911 147.69232273
v -23.17241952 -47.21553996 -8.34023207
v -80.69109917 -112.82932013 -64.96457011
v -60.45879051 -8.72056372 1.52602512
v 12.86565606 -125.09948015 106.92900419
v -32.56090730 -59.66198444 -15.04344493
v -36.39215231 -5.12029789 33.85635093
v -10.11708379 -35.86437181 37.54481673
v -23.87234941 -61.35061011 62.88844347
v 18.89149100 -160.73079407 -2.09671212
v -28.20732445 -67.10170209 60.87395921
v 17.75351726 -125.80719590 70.56785375
v -91.01212770 -162.19174862 -15.40268026
v -89.68784660 -139.84213769 -19.11180653
v -47.16285318 -3.63525609 34.84971449
v -35.74392200 -149.32966232 94.57690269
v 39.94074836 -147.20307291 83.65391195
v -34.35277939 -26.03971772 38.72033954
v -39.19069469 -28.12296338 36.58039868
v -11.81649789 -80.79101890 127.51030922
v -31.25659376 -148.44857156 116.77936465
v 42.65918210 -19.52947862 29.60202657
v -37.08048910 -79.34332639 79.71216738
v -78.22955400 -146.87049389 -32.03745186
v 24.79144931 -134.66268778 92.55549312
v -61.92644313 -56.79158494 70.72902471
v -64.19267505 -103.05752605 90.44165164
v 53.39162052 -95.93977034 29.69789132
v 14.71660938 -129.63521481 85.62868834
v -41.83023050 -104.70387340 -43.39857772
v 19.40347068 -169.93452609 -4.69764648
v -72.79223949 -9.56653245 24.46012944
v 42.31239483 -136.06664538 28.57890725
v -4.63270070 -66.01876765 75.20290464
v -42.87614301 -85.77698469 82.34584332
v 3.15428339 -1.78205641 9.31253936
v -101.27958655 -100.45357049 -5.22282673
v -25.69793910 13.80872447 2.75817956
v -17.29157008 -128.32522392 80.80603927
v 15.13276156 -121.74125761 56.13166839
v 43.90998930 -151.09483898 81.37604594
v -4.13772650 -88.76527101 22.94828184
v 35.63404828 -135.23705304 71.01097703
v -86.14344895 -39.77983445 7.67030474
v 8.32222588 -136.81077957 14.56491649
v -74.40587878 -129.17602062 -28.18206698
v 23.80049974 -133.67235661 53.84998024
v 19.77484487 -131.92149997 37.69309819
v -37.71162033 -26.74195170 -5.59989503
v -74.47378337 -156.70181811 -30.61473370
v -34.94621441 -137.19399273 115.21150917
v 6.68570027 -137.05740869 46.07817158
v 43.60821471 -82.44985342 -0.49208500
v 33.21941569 -146.92078531 15.88382944
v 31.56747669 -135.20155847 28.09083834
v 17.80501381 -47.38047719 40.01196101
v -47.36508057 -96.29872441 -37.83209994
v 7.07009621 -104.30501401 -33.77246112
v -10.65794658 -27.30885334 35.35120562
v -41.22450948 -103.97943854 -42.79825836
v -43.85811836 -7.68544478 -3.74072813
v -68.16489995 -160.79494357 0.97284041
v -38.46978396 -154.45458889 117.32838303
v -35.14253348 -138.57741654 85.87992936
v 11.08458731 -43.79322380 47.88680747
v 38.82739320 -67.09647924 -6.24211784
v -36.35690361 -62.05629930 -15.90130664
v -25.42616054 -34.83729064 39.97282311
v -26.87652037 -137.84788549 -31.89093247
v 21.97370864 -71.28024101 69.67018545
v -19.84805986 -47.50549421 62.88848817
v 15.26979357 -61.76736206 57.58384615
v -24.80309457 -134.68006253 121.28944695
v -18.93959008 -153.59881520 -26.49809793
v -46.82392254 -115.19908905 104.98645157
v -48.71401936 -150.83384514 110.65959930
v -41.59840569 -140.22630453 87.57258207
v 15.55938460 -157.18582273 -22.68006466
v -63.09299916 -73.50397110 0.32617152
v 3.30589572 -117.60385334 118.61306429
v -37.30605915 -153.83553505 98.78452122
v -79.09522206 -137.59988546 0.36523576
v 26.15835331 -161.24519706 10.28528437
v 52.55337805 -106.99369758 71.04578614
v -36.65742278 -127.62977183 85.50871164
v -30.75001016 -136.29996777 118.68857592
v -3.68379476 -129.08436358 88.58762681
v -52.59270221 -24.84426834 -3.50837503
v -76.46832615 -50.95474795 38.27446699
v 34.22910348 -162.66712546 4.89198277
v -91.03807062 -116.01993442 0.67652622
v -56.97071925 -107.54664242 99.58466142
v -88.59532326 -71.65253162 14.36380297
v 44.21542585 -110.46286672 6.55422825
v -74.97829199 -79.96908575 -6.91390177
v 19.64000054 -46.31999880 -14.29999992
v -18.76579039 -95.22052854 91.26039594
v 12.33333535 -129.58246469 7.17381900
v -16.77730307 -49.39752817 62.49796599
v -2.29205820 -129.13604081 7.68261449
v -19.58101057 -58.45939368 76.92165673
v 14.00701981 3.36209335 -4.81575634
v -65.07688016 -155.72740138 -4.86266427
v 24.99653772 -156.01551533 -11.60606556
v -96.26489878 -51.27718300 13.98776099
v -9.90355015 -142.09420979 -27.45058574
v -5.02599869 -116.56156182 125.64849854
v -64.28536028 -10.12940425 35.72526574
v -15.96364938 -150.92484653 -31.18381277
v -13.85991741 -141.50302112 -24.71657284
v -47.55976796 -70.06714493 -20.33203281
v -57.67577887 -36.49517149 6.50006253
v 47.55884781 -97.46021777 1.27859670
v 43.46952960 -94.32839602 -5.56304352
v 5.19747846 -1.97466905 -1.98854576
v 47.80533910 -149.28770065 47.59527743
v -55.12012169 -99.53219444 -42.45484993
v 26.19422413 -83.14927667 65.34422189
v -70.26907802 -90.55818617 73.71087372
v 27.47569419 -145.50803602 89.27670121
v -50.68188533 -137.35321164 102.08538920
v -38.86218742 -83.54188502 -26.05395392
v -101.08500719 -85.11064947 -2.72561423
v -57.87672102 6.53362181 7.32444273
v 54.61667106 -93.19096059 32.93644637
v 0.31703693 -110.44526100 127.52448022
v -52.82777548 -157.31088817 -23.10479432
v 4.36632428 -67.91897118 15.63977450
v 8.10564775 -32.82370418 35.35735607
v -49.03584346 -141.68553054 103.13405097
v -42.10931063 -141.14826918 113.61205578
v -35.40892527 -14.75568488 -3.32851312
v 0.80720463 -98.29505533 141.08486474
v 22.15522341 -150.61731637 -3.68083641
v -6.97671995 -26.02345496 -4.60236566
v 6.81975996 -146.36297524 -36.14241257
v -4.40226868 -70.17029077 -22.02010155
v 28.51601131 -156.63477778 -1.06717029
v 3.52222892 9.81209055 -1.42642308
v -68.81252676 -162.46327758 -2.64083641
v 53.84557694 -122.61474878 74.99229163
v -18.95978861 -151.34769678 -19.00721341
v -29.46329862 -93.60416979 89.13329244
v -84.12560821 -40.30286893 6.01617526
v 7.32206833 -113.09396476 97.53159434
v -45.27311400 -92.90331602 -34.20058638
v 47.98179865 -113.54116350 21.67091332
v -43.10271516 -134.90508497 91.78952128
v 9.49354377 -91.84435755 103.81790251
v 20.86135373 -16.36817493 23.50514196
v 29.31851149 -145.04569769 73.97401333
v 44.52346265 -152.54245698 39.94714096
v -61.44623086 -25.94607137 4.78720898
v -45.63269764 -142.43184030 -40.97422212
v -42.32532904 -107.39213228 -43.72876883
v 24.73473363 -106.23532534 -18.91165972
v -74.42454249 -50.30427873 65.54398686
v 20.44210210 -84.67220515 77.17321813
v -30.53421713 -145.06421983 94.58984435
v -98.47970307 -90.23476392 5.90194622
v 44.11986098 -133.71483982 84.93269980
v 16.42791741 -154.23612297 -1.30067836
v -21.50761895 -141.85722172 -37.90822253
v -5.84857073 11.56674698 -0.20655834
v -35.74529290 -100.98468512 95.69145739
v 0.06046441 -84.55061913 -19.73988302
v -82.70523697 -39.96393830 43.06627437
v -39.40172493 -101.56381130 -41.04538634
v -28.66434306 -153.72340381 -22.18657546
v 30.54030426 -32.10782632 -19.38294433
v -31.44479170 -112.80152202 103.25527191
v 48.89732227 -130.48374653 31.42227978
v -42.40719229 -142.17960835 -3.91952554
v 49.19045419 -98.76082093 5.65097714
v 33.10713917 -129.27781045 -7.97704421
v 30.01667745 -131.45683706 94.63314712
v 5.61312819 -103.14209014 34.16111693
v 55.84327504 -94.30556744 41.02133587
v -51.87548697 -135.33304632 -24.86785688
v 2.50254315 -134.32826102 106.25634342
v 17.09437557 -107.19843954 28.68133411
v 6.95064431 -84.90219712 122.11937457
v 5.54364081 -109.19344425 13.75771966
v -26.50471032 -153.25327218 -24.24578369
v -44.10119355 -160.04435718 103.78558189
v -7.97667354 -89.09439296 15.35707526
v -0.62834693 5.57492068 -3.50192026
v -33.44848379 -136.82106137 -17.57414825
v 38.58325258 -148.40349555 81.66632801
v -90.14904499 -115.33740908 -67.91643053
v -90.99823982 -43.72271523 10.22600476
v -70.66722959 -91.33760631 -20.42398043
v -83.41382444 -104.18365896 7.56539917
v -24.84932356 -132.50172138 -44.52355206
v -74.68578219 -171.75476253 2.72563263
v -1.49452535 -139.66850936 -39.81083259
v 1.00130925 -37.43804991 37.26214170
v -86.55454218 -27.97363698 18.51540618
v -46.65987194 -23.84524047 38.78093511
v -15.32896981 -96.84131294 98.98816794
v -80.31781763 -52.80164629 46.51231319
v -21.88379504 -95.21169215 86.98013425
v 10.71145758 -153.56497467 -14.43652343
v -37.46854514 -44.40711811 -3.24645941
v 4.53888811 -91.70798957 129.67155874
v 47.82602191 -152.46583521 69.59435344
v -46.25143483 -33.73157233 -2.41568731
v -42.82326251 -138.71921599 92.37042069
v 18.79172400 -132.82424212 17.82692969
v 40.37639126 -134.28063691 94.66419369
v -36.61920503 -104.28966582 -41.46468267
v 44.29838806 -38.92181814 -9.31624975
v -50.80958828 -134.94056463 99.79856759
v -20.93047276 -119.42756921 103.72520238
v -92.05142409 -50.29252172 3.44798854
v -64.59182501 -150.21407604 -36.96963564
v 7.03520747 5.76661108 8.78814701
v -23.84033985 -13.03613093 32.03268722
v 16.63281955 -134.31929052 25.33866093
v 16.17105119 4.27705282 8.26179609
v 16.38578065 -125.00979006 103.15671563
v -73.48965108 -158.99847448 -29.07221578
v 10.31496469 -136.68040931 47.52777517
v -0.34015853 -142.66267419 43.94749552
v -23.46398123 -58.18816274 75.92242211
v 0.16470245 -102.09404677 137.22386956
v 52.44222283 -94.27700192 62.43992597
v 18.32419075 4.88498667 -3.82867246
v -50.23573712 -22.71329984 42.69169271
v -3.85808642 -151.73321962 -21.22989483
v 14.16637190 -76.25465095 80.48754185
v -37.07201406 -164.24943507 111.30143702
v -38.08087483 -139.86594975 -21.24104463
v -19.91365105 -59.71642584 79.37879860
v -97.88355976 -108.33355039 -13.94395903
v 26.55743062 -114.75042254 -16.49960317
v -1.07933383 -100.01409799 141.03384316
v -3.93360527 -143.54345202 45.03140599
v -26.34529583 -2.26431363 23.03840220
v -47.76642472 -56.03908747 -13.71870190
v -83.13369006 -50.88151246 -1.95283827
v 12.87031639 -115.06319791 12.79901527
v -55.38599566 -17.45754480 -3.84661159
v -21.48134075 -153.01626921 -25.87434277
v 49.35136065 -91.11568332 6.40627602
v 36.82601824 -75.79267025 65.60543180
v -23.97533320 -145.78548074 116.70072377
v -19.20419931 -81.84050024 108.18079859
v -79.46114242 -56.32691085 14.30815551
v 36.39862686 -134.30701196 93.60931069
v -86.85782552 -130.20668924 -3.55457910
v -86.04603261 -46.76955566 17.86297932
v -74.88534600 -35.82098708 4.79450077
v -76.83754712 -142.41853356 -0.17381080
v -47.76616395 -53.23285609 -10.51330101
v -81.83456212 -37.42603213 32.18805417
v -54.46344614 -121.99579924 102.47065872
v -58.33949521 -93.26846898 -33.04385021
v -60.99424139 -112.36606538 -53.48920822
v 0.15514578 -151.24246478 -33.44145045
v -10.93080640 -11.09044813 19.39747110
v -14.71551135 -81.22524619 14.33507167
v -29.93708663 -144.16781068 -39.93305191
v 33.36806595 -164.41169381 7.05894176
v -72.13500142 -145.51083744 -33.83713961
v 14.70677089 -175.44770241 -14.60721996
v 52.88689956 -100.15602410 66.66699797
v -58.44584107 -104.52809185 97.77016938
v -57.39947408 -133.94618034 -20.00672370
v -47.04594985 -16.83512516 -5.58710378
v -67.98876077 -139.64849710 -48.16145822
v -7.72228185 -139.38918710 -44.50160637
v -93.30600500 -119.60449070 -69.82354820
v 36.93498671 -34.41798314 -20.19839734
v 23.40371162 -116.92076176 95.46361119
v -44.54015195 -158.15529227 113.45802248
v 44.62022707 -13.59914057 0.43641421
v -56.06054515 -155.39956093 -4.88330889
v 26.54470876 -130.67804277 30.76714650
v -83.76609534 -141.67654514 -0.14865462
v 21.68648131 -111.29961163 -20.75718343
v 11.33765094 -56.48079887 18.69960502
v 7.18565099 -73.66891205 82.29291439
v -16.00952260 13.95774260 3.43104522
v -71.69318944 -56.64842948 74.26800579
v -56.10931292 1.84371928 22.13182114
v 7.21742818 -101.02888942 112.86631972
v -42.90454835 -53.09453979 50.17203465
v -92.63578802 -96.64545953 9.22131445
v 38.57515007 -126.13844872 85.57614684
v 31.94625676 -74.24936444 67.32660532
v 10.38012654 -105.50050437 -20.92113905
v -75.48349351 -60.05629525 -4.51591518
v 42.42390394 -110.34885049 2.06461037
v -28.56710367 -53.48424241 55.94179779
v -0.42613054 -131.39520586 115.66157639
v 12.84087449 -31.49357811 -9.47559904
v -20.81221901 -78.79979908 103.23046893
v -65.37780911 -145.96520364 1.53786666
v -72.88882881 -113.95776272 -29.72344309
v -75.26683062 -131.41247630 -29.70112115
v -17.29370840 -118.43821406 110.23112386
v -24.18626845 -137.23991811 -22.22954109
v 0.36622083 -36.00992262 35.47893465
v -57.63418972 -5.84574882 33.98690000
v -34.89089385 -140.79585671 115.64499885
v -48.71920124 -148.38464558 111.52172089
v 43.85102913 -128.29703093 27.13383920
v 52.22511664 -70.59235871 26.61477774
v -63.93349171 -69.65446472 74.18245077
v -22.46597782 -129.37040627 120.15953660
v -60.75917557 -73.28620553 -19.97688785
v -30.33666499 -17.28889719 36.63435951
v 17.07265526 -103.77463698 -27.23626979
v -40.62738270 -151.01514757 90.59726447
v 7.48668378 -22.38154598 -5.63669810
v -88.14064413 -41.16228223 22.00540155
v -78.75872403 -135.65810025 -55.56648970
v -90.05909413 -136.91461086 -18.81465688
v 6.51728595 -106.50962591 -32.24798664
v -26.07955784 -46.33303359 56.78797513
v 51.64597929 -22.78737165 14.37920239
v -49.99099672 14.39664979 6.91159302
v 48.87314886 -73.28418642 34.33132172
v 10.41036937 -44.90514100 -16.60102606
v 17.62063801 -42.76243970 43.95516589
v 25.96871182 -161.13054752 16.23236202
v -79.03241366 -165.57307541 -18.62386242
v 53.66476625 -98.78536314 53.94399911
v 37.72547841 -15.04248381 -8.13257415
v 13.40139471 -116.20903015 71.21447474
v 11.60324924 -87.05963194 113.92815411
v -70.27127594 -37.92566061 2.78608128
v -24.47714098 -140.11150599 -42.46447608
v -50.58539286 -157.04794228 -16.89472795
v -61.31032854 -153.47935259 -35.61863303
v -77.09829509 -177.90319026 -0.88253932
v -16.92271791 -97.10680693 114.79396373
v -32.73325041 -136.43071055 -47.50065133
v 40.04250839 -111.82478070 -7.35646393
v -14.32746276 -80.99996299 117.12179333
v -29.99429964 -134.52865183 -26.89095214
v 47.65418172 -147.66912162 49.24748093
v 27.12482587 -170.88422179 -4.06376738
v 23.17747101 -153.99204195 5.03976317
v -58.42798576 -146.60032094 2.13372405
v -12.57034298 -142.31553674 -15.94291627
v 10.04651468 -92.89248288 -23.87254499
v -46.44120485 -88.84748071 84.65104550
v -44.11084950 -154.32778001 -18.81914958
v -6.42178254 -154.74671125 -25.14160611
v 47.55504802 -40.39617255 33.97683427
v -75.34290850 -132.58138299 -30.82678840
v 28.04194205 -143.10482144 89.48411793
v -2.93148751 -143.10532808 -23.76754954
v 34.85126793 -29.26243097 -18.92323606
v -96.28652781 -63.31714988 12.62528077
v -83.23621750 -35.59005633 35.98062322
v -77.80411839 -56.13500252 47.46630788
v -99.87266362 -90.29390663 1.15039106
v 3.79911950 -133.10182095 110.31734943
v 29.99202535 -138.62732053 34.27579254
v -0.72197494 -77.08339393 20.20646073
v 14.42131773 -37.79780865 -16.90464467
v -2.15697428 -19.18522082 -3.28461453
v 41.99307412 -159.71003473 32.04632550
v -5.83275827 -29.65025045 32.48946741
v 40.63694179 -153.89375389 80.10803163
v -60.80513448 0.64988033 15.73968492
v -18.86082441 -124.58164245 116.43330008
v -82.19748735 -36.11912578 30.03381379
v -5.37376059 -139.01616633 -19.71251890
v 14.09606263 -127.81710923 100.85389763
v -72.28209823 -70.38353384 56.32113665
v -40.14126584 -54.52127755 -11.15790382
v -35.82810611 -138.51253688 85.63785255
v 1.29043614 9.67719406 8.30460340
v 53.10001224 -72.50907272 35.07246450
v -80.66496998 -47.28328809 48.37460443
v 4.03267844 -21.40351757 -5.31094754
v -50.33058301 -124.81839955 90.17924964
v 44.34807226 -110.57516187 46.55177146
v -28.53668667 -146.34276927 -16.06229879
v -70.86811215 -163.99450600 -9.80685558
v -87.66585588 -141.06325805 -6.91456487
v -84.37445015 -155.87469935 -24.02386069
v -77.21614093 -60.45823544 66.48340076
v -94.23058480 -59.42485482 14.39359598
v 27.86985971 -131.50958717 30.66766635
v 12.48914190 5.05947089 8.36533774
v -85.98673344 -156.78951144 -1.67990185
v -28.92326191 -147.53094316 107.36732930
v 32.66084567 -164.43321109 8.63413326
v 33.55662152 -164.12052512 7.95757491
v -93.67223084 -122.58519977 -15.94124176
v -96.65951133 -54.62669954 5.73472213
v -34.52921286 -69.56670433 72.18084484
v -58.83345753 -70.07230073 -20.07109486
v -51.83982849 -7.09865615 33.61290693
v -54.27341163 3.95847717 25.62221885
v 16.09011367 -160.44639051 -26.65151469
v -1.83155749 -72.42017239 -15.55863675
v -55.03106117 2.32171803 24.31636490
v 54.08763513 -115.87120593 71.19172812
v -10.29473729 12.99064606 8.36977456
v 8.85441154 -123.93934280 3.13624856
v -7.40582542 -136.39621437 25.05487204
v 34.80141610 -87.42152154 67.59036332
v -6.61338400 -121.54927105 14.23599944
v 56.95904046 -92.10956842 44.35228184
v -39.26788643 -149.94429052 90.18844366
v -24.80784245 -89.66916054 84.08396691
v 15.79980738 -50.03410578 49.88357052
v -75.75900108 -133.25673342 -30.53147532
v 29.65481766 -146.78266644 87.75471151
v 24.13402498 -158.89717638 3.88519722
v 50.60961843 -23.54731038 7.71051599
v -43.90033334 -47.12029919 44.30467263
v -8.95651057 -139.60418105 113.64590377
v -57.15143308 -69.09355521 -0.40440934
v -24.47173186 -133.39030743 -13.09595071
v 40.37855193 -151.67513490 41.67062044
v -60.97253785 -94.66003627 -34.55347940
v -48.59483242 -144.74210143 104.00462151
v -35.90550274 -161.65500879 100.91232508
v -9.71369166 -31.93566576 36.75708920
v 30.02482094 -141.26791060 69.68095154
v 48.30333591 -106.88144714 44.58168149
v 32.05298632 -151.49503946 -10.46778355
v 46.78551853 -17.55148359 20.41253448
v 21.12785727 -104.44732755 -22.40096219
v 2.61217658 -102.72543877 131.67776167
v -27.59829350 -141.95559919 -41.49115831
v -7.92869646 11.59891300 9.51870717
v 20.71465552 -83.72893929 86.88645810
v -63.23909760 -111.18261516 -53.59492078
v -75.08714497 -92.50065684 -14.51064646
v 23.86908419 -131.42755628 14.85359389
v -60.64496189 -143.21056008 -4.64015733
v -49.80313033 -118.69807541 84.13506299
v -28.05083990 -35.68581119 42.28755459
v -74.02783632 -63.56080621 76.10767335
v -24.87849072 -54.76349592 62.11508811
v -18.98226514 12.75888644 1.57175108
v -25.05318075 -148.26479554 -28.36292610
v -26.32951736 -132.89350271 82.94423670
v -2.55150953 -107.69827664 131.05791807
v -72.58959860 -146.82687819 1.42492936
v -50.34358054 -51.07283220 -1.66308600
v -88.47911656 -119.65171248 1.70098606
v 28.10421586 -73.13872874 62.48912960
v 40.25145620 -122.88683653 89.11741525
v 47.20755294 -25.68857744 33.12197700
v -73.04579020 -14.87364527 8.08567833
v 1.25910004 -97.41397947 27.41454914
v 46.43277824 -154.38991785 75.80105960
v 41.37630016 -131.35394454 95.11272609
v -29.49553542 -136.49958372 84.20380950
v 26.90772898 -78.16593349 72.99254090
v -0.85838616 -59.25916508 10.49832720
v -23.90549518 -66.61281735 69.00199503
v -63.48025054 -103.44475508 80.28619736
v -68.80845875 -108.72589797 -52.10745707
v -7.95106776 -80.61065525 131.48450851
v 45.54038122 -143.72698963 54.35472727
v -33.67308900 16.11297950 8.43505468
v 20.56144737 -25.55269375 35.03353149
v 26.39498748 -143.36618781 17.26979576
v 42.79223457 -94.76188570 -5.66970930
v -75.22491366 -77.00207829 78.25453579
v 6.22352771 -101.04062408 109.95551199
v -25.60117282 -69.14725155 64.88700211
v 5.70654683 -148.68588746 -26.37996525
v 37.65045851 -19.12181452 30.90004064
v -60.32665074 -106.01244122 76.52647048
v -32.21077472 -57.61327595 54.82457578
v -83.14556628 -179.93627489 -5.29487897
v -59.86445770 -156.76006675 -1.90813572
v 3.71552445 -147.76112139 -39.26124796
v 18.35529134 -129.55385447 97.68369794
v 13.72885890 -131.46111369 60.85665151
v -87.45146543 -32.07715228 30.31380661
v -17.17834547 -108.08238387 99.60178286
v 43.19195822 -130.61316311 40.46830535
v -3.88912018 -101.68915987 137.85886765
v 28.65288593 -145.30043304 88.91841024
v 10.39448846 -127.55392492 0.16680745
v -21.53046057 -103.32220793 -39.03818876
v 8.96716490 8.53987783 7.28176022
v -26.13417804 -152.30344236 -19.75994743
v -9.86734126 -32.49798343 -5.49356174
v -47.30799794 -46.56608403 -3.78373475
v -50.89274794 -18.63520034 39.50995952
v -70.74441761 -112.32866347 -24.76482652
v -81.02832735 -146.78134024 -30.36632575
v 28.75624038 -132.30669498 50.62668025
v -92.62075275 -123.16522002 -70.75545192
v 33.70370343 -159.37036276 -10.29699296
v -53.94965410 -103.13200951 95.36975622
v -39.23661262 -59.91026387 60.95441431
v -97.47444093 -114.03310299 -14.18618299
v 25.87419748 -126.18282437 99.10140187
v -5.68826683 -85.44766903 149.49116111
v 33.85574743 -130.97667694 39.69475254
v -96.63280100 -58.32320824 13.89057748
v 40.23061693 -41.23365507 -18.55110191
v 53.53612825 -136.41862571 77.09973305
v -72.75028527 -64.68718499 -3.71555798
v -4.94901510 -98.03029150 143.80662143
v 30.52341752 -85.44664830 71.00164145
v -71.28140330 -84.60401744 83.67164433
v 1.91922148 -97.84273803 138.63104582
v -70.21566480 -85.51916480 84.32813734
v 14.05468211 -161.14053130 -28.88403833
v -5.42373862 -95.36606818 147.05148339
v 7.96539709 -112.23317683 105.26793450
v -19.93308775 -144.90547776 111.70708388
v -42.55073145 -76.15701109 -23.11488241
v 34.35014561 -120.69474906 98.16975892
v -46.73557729 -17.88202487 37.20439970
v -40.58093205 -148.81241322 -12.59156689
v 30.95501475 -146.45844698 17.05862954
v 2.95009697 -79.08738405 106.11124337
v -59.03973430 -50.24951324 61.45647168
v -17.24524051 -104.66709733 95.15564144
v -45.09273916 -51.38358101 56.13126606
v 47.44050279 -86.34947985 1.57319999
v -72.81822711 -80.54705709 81.50571585
v -76.55991614 -173.94001782 3.04330606
v -57.60980025 -3.32542602 -2.56463257
v -14.07619286 -109.85065997 119.25048381
v -51.86840892 -116.89496040 82.73738623
v -4.63840785 -100.04985332 19.30839382
v 18.07821542 -176.48410797 -12.13971060
v -3.32797691 -74.12728667 -22.52665907
v -54.78909984 4.96668741 -0.96217397
v -3.05121928 -2.16949568 -0.30781512
v -72.49501348 -67.87108630 75.96806437
v 33.70856494 -130.42290509 -3.00385081
v 2.67757592 -107.06164688 -29.76628020
v -19.46282014 -64.62480873 86.65022254
v 48.46668243 -140.19069076 39.39342126
v -33.24467316 -47.01692611 47.79401049
v -77.26803422 -81.83772862 -8.49029608
v 13.95860594 -105.71409017 -29.45934795
v -38.36052492 -44.86870021 42.07108170
v -52.28679255 -128.89645994 -50.77060312
v -77.64602453 -161.50577366 -22.79065549
v 47.72419110 -37.57065907 -2.60532903
v -67.24284589 -65.03830850 73.84576648
v -22.42859080 -3.73093039 19.94118653
v 11.26831956 -76.65009797 86.53846383
v -71.34050131 -127.92521715 -60.34131721
v -88.35437149 -33.73469785 13.53364252
v 17.23151840 -166.49119556 -22.80121669
v -27.86069363 -145.30342817 98.07551652
v -6.29742304 -77.40090042 -26.20254457
v 29.00350466 -106.36138916 -14.63223714
v -11.11639012 -80.94463497 124.20939654
v 50.07107928 -60.89424714 27.70558186
v -61.23171747 -159.32443738 -3.21133155
v 43.10542718 -140.54955542 29.97189574
v -32.73774311 -136.55319810 -7.61109032
v -3.90495127 -96.40093148 19.66794021
v 47.20283672 -153.75310183 65.44702500
v -68.26603413 -139.32475448 -4.75791330
v -14.03219812 -81.88176155 129.89622355
v 30.14350682 -26.45985968 35.79430282
v 17.68888347 -47.03655839 43.03570464
v 28.38323638 -153.71803939 13.05638719
v 43.10983047 -129.11419570 90.80605954
v -44.28271577 -52.43970454 -9.93996393
v -40.95843807 -125.63595176 -44.97415572
v -81.73853904 -102.76038200 -36.59696877
v -19.16130818 -91.56147391 109.04322565
v -51.80934817 -0.22930464 -3.66175850
v -45.22004351 -140.65060019 111.35978997
v 23.11275341 -139.21411335 93.37534010
v -2.25059665 -25.57653375 29.64891680
v -46.70691490 -24.88092892 38.81756589
v 9.77721624 -170.06936669 -20.16701177
v -5.25945192 -142.85333455 -28.85583974
v -22.83115685 -144.37709749 -15.87974839
v -28.16033736 -2.23537977 25.12803674
v 19.70680989 -108.79245400 -17.42599905
v 12.48892676 -98.13304991 -29.13121134
v 27.32552215 -147.65498042 87.94000000
v -86.06743068 -65.72210789 12.09394913
v -39.92001340 -62.92044371 67.57767498
v -54.09801751 -128.84436548 100.46540946
v -42.90071875 -151.50505304 -27.52711065
v -17.04400405 -22.83996157 36.58583388
v -2.38686358 -150.81864595 -21.08209953
v 52.25536600 -100.98503530 29.73810397
v -20.85231245 -113.55967820 98.99577498
v -13.04706652 -121.82883173 120.70009857
v -56.43783137 -110.27412862 77.17745006
v -99.28395599 -109.46211219 -11.87497005
v 3.93104041 -105.62936962 -33.97244588
v 12.60619145 -65.12798369 69.66694444
v -4.36316011 -28.99435721 -6.67159120
v 32.86002576 -5.45896823 12.63006963
v -24.55031686 -39.50610757 -6.00238424
v -33.78529847 -63.99314106 56.92252889
v -38.46550360 -61.73298508 56.44691736
v 53.36099863 -135.72192192 75.45600086
v 35.53543240 -136.12724841 60.62250212
v 36.77432239 -118.75679344 16.75019786
v -60.05930156 -58.17184225 71.35970145
v -29.35949899 6.94878446 19.64166015
v 7.48480018 -114.79087174 72.90602475
v -22.95942046 -88.42097223 90.99916369
v -13.75311706 -5.03248908 15.48600197
v -27.35774592 -140.48486948 120.31617016
v -80.63640445 -129.55170870 -46.00311443
v 29.83653918 -16.87565632 25.14301240
v 19.57747526 -166.10284150 -18.54668371
v -9.87496041 -81.75319433 139.84477520
v -84.79456604 -127.01556087 -52.05660686
v 35.97937897 -8.23017489 -5.76902973
v -42.37658530 13.17454129 3.86004988
v 15.33965115 -134.58047807 28.18009630
v -36.86209396 9.46426485 1.68866327
v -79.89380509 -135.06959379 -47.88130894
v 26.91172063 -128.52180004 34.86411273
v 27.77033672 -167.85132885 0.03371184
v -28.11302990 -147.29723334 109.39490795
v -39.88463804 -163.92545402 110.74426770
v 16.56680368 -133.31916928 18.04127730
v 12.94672210 -40.45464471 -16.61231928
v 23.63003232 -110.66534370 -20.16585506
v -61.54474616 -13.69074732 38.71688992
v 55.30147254 -91.38885140 58.39270353
v -40.73017091 -83.17513764 80.95003664
v -12.80490775 -146.76664770 -18.93848367
v 52.80335248 -39.53331709 32.71349892
v 56.68348819 -85.74789762 34.72631425
v 25.84155835 -159.63108838 -13.02909106
v 13.52704410 -154.93521094 -21.63498104
v 17.52026752 -111.85009032 24.14193377
v -77.88436860 -39.28279504 20.28300613
v -26.75387822 -42.52377898 49.24963042
v 29.80153076 -149.59108829 16.71535894
v -82.50009269 -37.52935305 41.02063924
v 20.54266818 -136.57389581 9.36504174
v -45.35071179 -70.38051635 -20.10204084
v 10.56856569 -29.12204713 33.99288654
v -73.99383932 -112.55253106 2.04490265
v -89.26910162 -35.89543700 23.38122763
v -64.81075287 -163.99383545 -12.09722366
v -5.84686361 -154.57683802 -23.82397279
v -0.26117818 -143.00517738 31.98404610
v 44.27607730 -114.46540803 17.52091572
v -51.72020569 2.43022991 32.01077133
v 12.19861954 -134.66262817 95.25261819
v 29.88396399 -134.25712287 92.39625931
v -70.28251886 -159.84731913 5.85687626
v -29.34719995 2.85423524 0.43296619
v -18.28133687 -51.88876018 69.73860413
v -39.54920173 -55.46291918 49.96016622
v 26.78093873 -167.83075035 0.16820605
v 29.36469018 -119.29601431 95.10140121
v 7.52606336 -5.50927129 8.60227738
v -28.09016407 -43.63324121 50.39791390
v -57.04111233 2.89717759 11.75589301
v -73.11823219 -167.62784123 -9.34347138
v 42.85795614 -78.35973054 64.05616552
v 15.26566036 6.77786395 7.01620802
v -63.39930743 -98.40982407 93.08361262
v 53.01613361 -81.88002557 25.95300041
v -53.02787945 -62.59099394 -17.80889928
v -79.19941843 -22.11722173 38.64318505
v 14.86988086 -168.01506281 -11.48761436
v -76.14488155 -157.71283209 3.90462577
v 15.33223782 -132.62973726 65.56708366
v -87.54569292 -37.90477291 24.25005287
v -69.54931468 -50.42773485 67.12955236
v -87.91767806 -123.37295711 -53.78281325
v -75.59514046 -150.85561574 1.84268691
v -70.32130659 -160.18299758 -31.23557754
v -34.20178592 -140.38671553 87.64775842
v -75.96456259 -64.44133073 -5.12773125
v -23.32689241 -54.58832532 70.62176615
v 37.10109368 -147.77725935 80.83371818
v -26.86587349 -25.04660375 37.49220818
v -85.67182720 -125.52641332 2.64653843
v 4.47496679 -12.55228557 21.26470022
v -73.17265868 -108.08771104 -0.57564408
v -78.70571315 -133.39053094 -27.09031850
v 10.44231467 -95.71839124 -25.04912019
v -9.68577713 -80.68768680 128.25816870
v -64.88852948 -69.49300319 2.27444153
v -17.97032915 -57.85663053 75.47745109
v 28.73920090 -36.31860763 33.00390393
v 30.88270687 -163.56731951 15.13494365
v 30.99285625 -127.62534618 -9.63906851
v -47.88917303 -132.34825432 -31.82363883
v -83.03230256 -74.04921204 13.27369176
v -75.58915019 -120.43095380 2.81952368
v 12.33822759 1.15313556 -4.43751784
v -58.12314525 -0.72418526 4.33012750
v 30.14384955 -142.90954173 89.09624815
v 22.70974591 -171.72904313 -3.77234537
v 2.45426898 -40.16215727 41.43415019
v -43.41691732 -139.37389851 93.73119473
v 17.81880111 -84.90300179 95.12489289
v -7.98398815 -128.56635451 120.23060024
v -79.81994003 -130.34491241 -44.68120262
v -79.84568924 -111.87763512 -57.17553198
v -78.50437611 -59.32880193 -4.93150437
v -32.94120729 -149.41874146 99.34176505
v -2.63918005 -66.45406038 75.92409104
v -90.57619423 -124.86907840 -21.51284181
v 15.39875660 -121.82452530 16.70919545
v 55.47432974 -95.05624324 55.96401542
v 5.57261519 -48.78969863 -16.62083156
v -32.17988461 -136.35523617 -35.14295816
v 34.90347043 -148.41616154 -4.41784225
v -53.11906710 -121.38370425 103.45020145
v 3.02583026 -112.15419322 123.15463275
v 21.68354578 -42.20461473 33.81544724
v 25.09036474 -135.42585075 30.56488372
v 44.36978698 -140.95032215 30.15932441
v -7.61158066 -100.91176629 134.23535228
v -82.89205283 -29.44679745 40.11201859
v 49.49492216 -122.18106538 30.00606969
v -72.80007005 -89.93522823 -25.64942092
v 33.59647840 -12.70302664 -11.41201053
v 29.72778119 -154.99447286 18.39419827
v -90.23406357 -143.33362877 -14.65640310
v -32.89341182 -139.36468959 -9.59863514
v -13.61401286 -140.77112079 -22.77198434
v 10.27217135 -106.44224286 -30.99143505
v 3.26567004 -133.67773592 110.38187146
v 16.86471514 -81.55500889 97.14964777
v 26.14555322 -147.42930233 81.16284013
v -18.62303913 -44.10307482 -8.31828639
v 18.31362396 -120.45150995 105.11192679
v -13.78645841 -141.72129333 106.12232238
v -87.58654445 -130.03247976 -66.13123417
v -31.72346950 -153.52164209 -22.90675230
v 30.60226701 -145.72976530 88.08237314
v 5.34428097 -108.98703337 119.55124885
v 31.86040744 -164.20497000 9.17024631
v 10.31399332 -92.75791794 107.70040005
v -17.01791398 -93.59674901 104.94314879
v -13.48979585 -137.55114377 -14.17569071
v -78.03019136 -78.62488925 -7.93354772
v 1.75783690 -89.25905824 139.45657015
v -36.69062257 -135.55784523 -28.14947627
v 6.04838459 -103.21597010 109.94517803
v -12.47422956 -137.70948350 98.45935553
v -13.13248742 -144.24782991 38.35667670
v 6.98567880 0.68622263 8.38685315
v -88.11111003 -113.49272728 -56.98517337
v -19.60989833 -77.73536444 104.25379872
v -57.90527537 -34.98165309 6.29966892
v -28.64089422 -143.64792407 -39.04467076
v -24.03546125 -153.20518613 -20.88018134
v -12.06915081 -94.31800991 9.72399954
v -17.44438708 -117.08801985 116.04080349
v -88.82800490 -39.01208192 22.71838859
v -47.74454981 -100.67273676 93.23804826
v -96.01898491 -70.26617229 -4.30549821
v 33.93696249 -155.08617461 15.77893831
v -77.92550325 -136.61643863 -45.58691755
v 40.17487168 -160.24938226 25.19543469
v -3.09302076 -60.87246537 69.48995590
v -43.98229718 -111.15705967 -45.92764750
v -4.89438558 -19.17440258 26.44871920
v -80.06101102 -53.38478461 -3.49899870
v -42.04591736 -30.37414886 36.51745617
v -96.50258720 -58.55120346 0.62045135
v -22.51108363 -70.04044950 93.80077571
v -0.69478445 -143.56252551 41.70391709
v 45.75099051 -149.93244410 32.95014054
v -88.38496357 -155.83074093 -21.54500596
v -13.50194216 -90.88195115 136.40399277
v 13.93777784 -171.72402143 -12.48189341
v -54.86203730 -2.17940845 31.76304698
v 4.83689597 -6.61286572 12.55373470
v -14.43968061 -152.51134336 -20.46007290
v 21.19988762 -138.26371729 94.09863502
v -90.17775208 -152.98442543 -20.32047324
v -5.23386430 -49.65126514 -12.11944968
v -68.63287091 -96.90410644 -36.28360853
v 24.51840974 -147.43082225 86.34567261
v -28.23419310 -103.90151292 -39.81947899
v 45.50681636 -93.12179685 -3.99590191
v -73.88148457 -110.17621309 2.81310710
v -13.19589838 13.59256823 7.57083995
v -63.95181268 -73.03273678 74.78829473
v -6.95080170 -60.05863845 68.94443929
v 20.75937949 -172.50782251 -16.63736440
v 12.45153602 -35.29782221 -13.84623814
v 16.26764797 -84.48249847 101.12144053
v -15.00908844 -83.32059532 132.10010529
v 34.56504270 -162.02570498 3.64882872
v -87.51563728 -112.67606169 3.74575215
v -56.21490628 -97.45550901 66.70439988
v -26.19261108 -44.02926564 -5.03412727
v -22.18305133 -43.40149090 -6.66928524
v -73.13904911 -133.24259222 -57.16154724
v 27.83304453 -128.46569717 33.11288729
v 39.70915824 -148.26738834 82.58294314
v -26.20400116 -148.63727987 114.80061710
v -81.72213286 -49.50160533 42.87408665
v -6.14936091 -119.22528595 76.52238756
v -40.19260779 -59.74246562 56.45937473
v 20.71477287 -106.62060231 -23.57505076
v -72.71849364 -91.26987308 -29.82803434
v -92.26381034 -122.36785889 -71.25430554
v -91.56993777 -116.33142084 -69.13451105
v -50.33398420 -111.82329804 -49.93624613
v 32.55040571 -164.44008052 -10.32796502
v 47.52296209 -114.13513124 63.63777816
v -49.85772073 -17.32328162 38.45258802
v 43.47019270 -114.25703019 42.65428334
v -20.26876993 -34.70989317 38.07505965
v -50.73042959 -142.29688048 106.07178509
v -2.71994551 -5.04726777 12.69221585
v 1.22242363 -86.31033450 -23.60257693
v 7.98942242 -9.15236026 12.76760455
v -46.84732109 -157.09488094 110.45011878
v 7.15094898 -100.26247054 111.25592142
v -96.78133577 -74.18970764 12.38795370
v 52.23207176 -48.55574295 17.53287204
v 24.77927133 -105.20607978 -16.81245491
v -20.70426568 -80.42926341 104.51860726
v 24.16725270 -71.22978568 67.97076762
v -78.78833264 -127.57122517 -39.07039389
v 32.49002621 -165.87480903 -8.98769312
v -22.01785892 -60.77073514 -14.98199906
v -64.96270001 -17.77646504 4.23126994
v 33.45455974 -164.20608759 10.00041142
v 8.60418286 -40.76245800 44.66626048
v 20.39863914 -103.08796167 -18.87815632
v -76.10291988 -62.77894974 75.56446642
v 55.98345771 -81.71917498 38.99311647
v 17.15401001 -77.56938040 81.05424047
v -0.52600564 -135.83424687 106.00388050
v -21.47487365 -125.66187978 112.46880144
v 25.15332215 -143.39753985 11.07137650
v 48.56236279 -117.16969311 37.88485005
v 17.65496470 -79.41185683 90.82321823
v -14.28981777 -34.14272889 37.31382638
v -66.94135815 -3.93758528 11.62503380
v 40.72235525 -56.01235107 -11.86258066
v 5.26360003 -158.67631137 -19.57986318
v -41.94831476 -121.12130225 -43.44521090
v -32.92522952 -133.72243941 -28.29482965
v 44.41776127 -132.49935210 90.70558846
v -28.35897729 -130.36620617 117.08236486
v -64.18474764 -113.27867210 -55.18634617
v 35.43310985 -142.37359166 72.20903039
v -4.03261557 -22.58692309 -4.49219905
v -29.01963703 -38.31453621 44.67222095
v -0.12696072 -106.30485415 -32.10530430
v 44.62402314 -60.28386950 4.42500319
v -65.69875032 -147.36025035 4.25314391
v -78.24739069 -116.55166000 -68.58308613
v 14.29597568 -131.61465526 89.41628039
v 5.14640613 -134.60561633 34.19280052
v 38.16148266 -6.44561416 11.43397484
v -72.11310416 -87.18998730 82.92191476
v 6.91778213 -101.98751837 -34.14219990
v -84.93661880 -116.76903814 -46.72227800
v 35.98696738 -148.42876792 -5.35118673
v -6.15709089 -54.21283469 63.95398825
v 5.80631243 -113.35539073 98.44207019
v 9.91792325 -135.22031903 94.92047876
v -76.31517202 -118.99697781 -67.46420264
v -64.94013965 -140.03917575 -7.28345197
v 1.25229405 -84.09772068 139.49015737
v -8.86964053 -136.36194170 -38.34208101
v -4.18605935 -74.32653010 -24.00425635
v -2.48785480 -135.12410223 20.71844228
v 29.54014577 -147.40096033 16.87820815
v -18.49558018 -14.92837351 27.96258777
v 16.30808413 -26.00939572 -6.33036299
v 37.03535348 -138.91784847 65.75158238
v 41.64168984 -114.39730972 40.96188396
v -75.77256858 -20.28413676 39.48334977
v -72.83896953 -82.60744810 73.92598689
v -83.96342397 -136.53518260 -25.00278316
v 16.52420685 -119.41378564 70.44160366
v 10.40013507 -52.44574696 46.10610381
v 50.23584515 -142.49236882 69.50381398
v -38.41678426 -133.43749940 -46.80166021
v -54.19931561 -106.86461627 99.23201799
v 53.68040502 -98.41797501 34.82680023
v 30.98249435 -145.63073218 88.09205145
v -56.06169254 12.98019476 11.84208225
v -41.30558670 -163.97964954 108.21345448
v 19.28428933 -126.34818256 100.57803243
v -80.24428785 -113.75156045 -67.64364988
v -31.05990589 -51.58171058 51.91719905
v 12.88456004 -85.77274531 110.78108847
v -23.51173945 -144.80116963 -32.04625845
v -11.64808311 -136.90578938 30.10317497
v 3.77204432 -70.78089565 78.10016721
v 24.90532957 -131.77441061 94.30515021
v -81.52311295 -122.74014950 -41.90639406
v 12.96371687 -106.55927658 -20.18318512
v -97.10859507 -113.05908859 -5.89153916
v 49.24041778 -145.52429318 66.64703041
v -65.90028852 -142.43952930 -4.03879303
v 5.74978814 -104.77615893 31.49596974
v -96.67468816 -62.21326813 -1.60158123
v -27.64367498 2.96528940 0.60595997
v 40.90649635 -140.11694491 69.89876926
v 32.23031387 -146.42198384 76.38128847
v 1.66257657 -94.37671304 136.19013131
v 46.42922804 -125.77386200 27.52315626
v 18.81481893 -129.16082144 14.72143270
v -21.60108835 -138.85638118 -44.32244226
v -80.43327928 -131.01895154 3.33976699
v -36.46517545 -163.56416047 102.63975710
v -68.99221241 -74.29822534 55.17053232
v -8.20911955 -121.34873867 123.35929275
v -3.34237539 -58.72661993 6.78900490
v 26.19069815 -132.43307173 19.84488592
v 35.25690734 -7.07170041 14.15465493
v -56.35064468 -26.28519945 47.12052643
v -90.07087350 -91.01778269 -8.81296862
v -69.92001086 -117.37854779 -61.04368344
v -36.82269529 -66.15067273 68.01296771
v 20.63522674 -37.54758090 -19.89482902
v 12.22111937 -122.18102813 107.50863701
v 20.13837546 -35.50646454 41.53659567
v -92.89494902 -79.95573431 13.72443605
v 52.62731388 -137.85515726 80.89314401
v -83.71396363 -114.42288011 -43.99749264
v -90.51492810 -42.57963970 20.85518651
v -59.51515213 -161.66552901 -29.80602719
v 41.76960513 -125.75529516 25.42485483
v 1.09540042 -140.73017240 34.63333100
v -25.11065826 -38.22813928 42.06931964
v -75.67194104 -53.48937586 39.90403935
v 28.18993293 -76.14156604 71.64669037
v -22.03263715 -154.13264930 -23.69589731
v 15.59894625 -158.34985673 -27.11016126
v 45.19107193 -140.39957523 57.01497197
v 44.23576966 -132.48725235 27.88832970
v -41.24233127 -130.70572913 112.04172671
v -33.60601142 -101.16279125 -40.26505351
v 23.65892753 -136.10546291 26.96471289
v 44.71220449 -112.54721880 13.39435205
v 22.69796468 -151.29683912 11.79943047
v 50.55082589 -95.49324214 64.37002867
v 14.64765146 -113.17104101 103.00503671
v 40.85836560 -64.72238153 -5.43860812
v 12.12483458 -153.80370617 -17.09808223
v -12.96937745 -135.92669368 -45.58287188
v -4.08296520 -86.01919562 24.31180701
v -83.74363184 -25.77375807 13.73358816
v -65.12556970 -98.11274707 92.29306132
v -91.07600898 -125.29081106 -70.64086944
v 1.13446871 -96.55994177 140.79895616
v 27.40967833 -128.50210071 33.94319490
v -0.55866846 -136.02824509 111.95997894
v -60.43859571 -68.20265949 74.65822995
v 31.23508953 -148.79168570 16.97676256
v -77.97905803 -170.60826719 1.70768145
v -90.47963470 -47.65278846 19.49953474
v -51.60788819 -125.72282553 105.28677702
v 10.55721659 -119.13669854 107.98409581
v 13.23220693 -128.24743986 52.72403732
v 34.08472985 -132.49076903 50.90223625
v 33.96492079 -138.91278207 18.63144711
v -0.24242899 -93.08767319 145.77834308
v -99.97535497 -76.04885101 -2.43482506
v 2.17757863 -110.32681912 125.74218214
v -37.66035661 -135.15532017 84.75703001
v -83.75202864 -117.55429953 -71.67248428
v -84.10777897 -148.94205332 -26.56817995
v -60.40329114 -161.06797755 -10.02198365
v 41.50696099 -48.25668409 -13.73593509
v -27.77793072 -128.85971367 82.21227676
v -54.21120673 -41.72592610 4.68636909
v 14.51168489 -132.76714087 47.60434479
v -87.17969805 -138.92924786 -22.44933508
v -55.33599854 -125.24099648 -52.48949304
v -89.60159868 -169.12801564 -11.88520435
v 13.68480828 -133.48069787 63.15288693
v 0.87178376 -109.92410034 20.59134655
v -9.93989222 -16.47874527 24.95445497
v -9.66514368 -37.20150515 -8.04229453
v 47.78470472 -151.83861554 79.48641479
v 16.36911184 -175.98158121 -10.48169564
v 2.99662654 8.51306226 8.73819552
v 37.05147654 -59.27329883 -10.94486006
v -53.98072302 -76.98804140 52.32949182
v 16.15869068 -81.64121956 99.52222556
v -11.48520596 -130.15137613 85.05105972
v 6.70415722 -106.25804216 29.40218896
v 30.74138239 -87.59941906 67.90766120
v -26.96833760 -126.29196048 112.11220175
v 44.85628009 -148.25890958 81.74464852
v 6.84300857 -163.63000870 -17.80834608
v 26.90764703 -38.73488307 30.38760833
v -27.25753561 -144.75603402 95.62154859
v -53.82905900 -31.41355515 0.10953230
v -8.75791255 -62.22615764 -18.47417466
v -76.14010572 -139.86091316 -31.95612133
v 7.85083137 -4.63602226 8.04567710
v 3.25361942 -11.92067564 -1.48524554
v -50.32825097 -156.43446147 -24.10145663
v 49.18112606 -151.79234743 64.85862285
v -51.66085809 -55.12457341 65.31187892
v 42.16035828 -102.88848728 49.45890233
v 25.12782626 -37.43042797 36.42476350
v -77.05429941 -28.28836441 43.46965626
v -33.81003439 -133.31541419 -40.61936215
v -94.64731067 -57.06348643 -0.17743972
v -17.46974327 -80.56074381 111.01239175
v 51.74595863 -101.91150010 44.78775337
v 1.83494203 -113.64040524 100.14622658
v -86.93031222 -120.99161744 -50.05951598
v -93.54774654 -124.91197139 -67.36326218
v 35.07092595 -163.29462826 12.92387489
v -0.65518398 -0.82769967 10.02088096
v 27.16991305 -142.90331304 12.36872282
v -51.41549557 -136.41533256 -16.87622257
v -48.24366048 -97.93182462 -39.74881396
v -28.84476446 -137.39596307 -31.10507131
v 21.74577303 -6.11146912 -8.17210507
v 18.39296892 -133.65651667 85.34958959
v -70.17452270 -16.16425440 38.76449168
v 52.34716833 -100.83679855 53.57943848
v 36.47709638 -9.49695334 17.42219366
v 46.37938738 -150.73101223 44.68750581
v 50.01868308 -56.24615774 28.72817218
v -5.06215636 -86.10445261 20.18694580
v 45.07095739 -149.76085722 31.59997612
v 21.04504965 -36.21643782 41.02018103
v 49.12678897 -45.51251233 1.84413593
v 51.65048316 -21.83355018 21.53637260
v -27.08020806 -59.67609957 57.17519671
v -81.10598475 -178.56425047 -10.59480943
v -20.64250410 -114.03745413 99.67856854
v -91.09187871 -123.82634729 -21.13569900
v -2.95431307 -130.44974208 90.89563042
v 14.64484353 -134.59418714 46.04228958
v -46.14260793 8.57060123 27.96802297
v -18.59174855 -120.24644017 107.60392994
v -35.71837023 -147.82693982 93.28933805
v -70.31473517 -53.29744890 71.93774730
v -60.62793732 -19.85337585 2.41229706
v 13.00033461 -60.83626300 64.02692944
v -54.86967787 -133.21697712 -48.70866984
v -84.27090198 -126.57995522 -69.78483498
v 16.69797674 -134.39185917 97.13391960
v 27.97424048 -156.97705746 9.40880738
v 50.92749000 -59.97631699 16.22726209
v 21.57146297 -82.71580935 84.72392708
v 33.67023915 -30.65103106 35.95527261
v 36.59971431 -11.17197517 -7.56146852
v 39.76824507 -11.68782823 -3.92971653
v -11.81799918 -70.33383846 90.01783282
v 51.70305818 -108.92771184 63.64767998
v -33.38609263 -146.91089094 95.50258517
v -100.71521252 -77.73394138 3.09221051
v -72.63824344 -79.50878143 80.95528930
v 5.36183920 -51.18126795 -16.64975658
v -48.75783250 -138.25133443 -25.55126883
v -32.17703849 -151.09492838 -26.15256608
v -34.64512527 -143.02790165 89.71621841
v -63.09448928 -59.58774313 73.12185317
v -34.61771086 -144.34701204 -41.96750745
v 18.43452267 -143.42740178 72.26245105
v -85.30351520 -38.97368908 23.36756326
v -69.46248561 -88.50042522 -21.28837258
v -1.09859894 -87.17794716 147.55064249
v 8.66879523 -113.35391551 96.49577737
v 35.14937311 -140.27738571 -5.06525068
v -57.26057664 -62.62961775 3.27313715
v -14.09101859 -84.64670926 138.27830553
v 33.08166564 -34.07418355 -21.37183212
v -19.98373866 -112.12354898 99.72885996
v -22.46087417 -57.51021579 75.75529814
v -18.65732111 -89.12754059 101.30537301
v 12.28318177 -77.05435902 86.42736077
v 42.48461872 -129.65062261 93.55984628
v 8.56974069 -136.40995324 48.29095304
v 51.28884315 -91.61467850 61.52526662
v -51.62833259 -75.02315938 51.04283243
v -88.15406263 -36.25919670 25.52205324
v -52.65741423 -118.36647987 86.73131466
v 18.59319583 -39.59830105 43.09289530
v -46.11904174 -139.24783468 -27.14702860
v 34.71867368 -139.59911466 -6.98509905
v -4.38983273 -62.53970414 9.65870637
v 51.23407394 -149.39348400 74.87581670
v -71.96870446 -92.45641530 -22.38943614
v 42.74322465 -157.18539059 35.64414009
v 39.13196921 -48.52826893 -18.00842956
v -70.70835680 -87.94895560 -26.67779662
v -42.96900332 -116.22759700 -44.14890707
v -18.08132976 -133.39217007 -42.34340787
v -0.98959636 -57.67308921 10.25801338
v -15.69725946 -85.07556468 132.37832487
v -47.25751653 -115.74012041 80.69887012
v -4.26326133 -76.87889785 -13.95625062
v -56.55778572 -66.73757732 -18.84028129
v 41.08597711 -136.90933585 28.63289416
v -5.88950235 -70.99307328 -23.04160967
v -87.34895289 -133.52732360 -23.36414903
v 47.70014808 -125.14336407 37.12737560
v -25.04696883 -24.19665642 -4.98417951
v -41.70043766 -121.49932235 87.17481047
v 15.62712528 -136.74275577 54.72401902
v 4.42909030 -160.82750261 -23.84342998
v -17.32415147 -137.60341704 -47.12359607
v -82.18652010 -134.47912037 -52.61665210
v -47.61203378 -135.75600088 94.44197267
v 56.31988496 -82.69405365 42.01146960
v -23.56773987 -125.38999319 109.88513380
v -12.89895177 -127.78176367 82.75764436
v -38.06575388 -151.16220713 -16.70543291
v -69.77154315 -75.58310777 77.09679753
v 22.40018360 -84.67914909 81.52984828
v -44.09446195 -124.68030304 108.46003890
v 10.17230842 -112.47345805 102.28982568
v -66.07988477 -80.75854927 -24.53799360
v 43.03158447 -153.82158756 48.37531969
v -55.94796687 -69.83166933 -21.83713019
v -61.52375042 -57.64572695 5.32746222
v -67.63796508 -37.45079413 3.25082825
v -76.81127638 -16.29431359 35.35452113
v -85.20084620 -66.75252318 12.19132170
v 40.90165347 -159.35330093 36.37845069
v -77.05599070 -178.17886174 -8.03746842
v 8.76603834 -99.88947958 40.37458450
v -21.75124176 -53.34090441 70.95184922
v -52.21006647 -29.28908542 -2.17778981
v 20.01024969 -131.55990839 28.33982185
v 43.90179738 -131.38391078 40.30081630
v -31.79763258 -143.76021922 -13.95039912
v 20.66962607 -150.78739822 -6.70440542
v -83.78337324 -124.25935268 -46.47604004
v 19.94552277 -116.48013443 92.85280108
v 27.15152130 -146.22963965 76.26037300
v -18.73025298 -130.98584116 82.80397952
v 11.26285922 -128.02387774 3.39493644
v -59.33136865 -94.94308382 65.24325907
v 35.12937203 -138.01948726 -5.76962251
v -79.60102707 -28.55939604 8.27603787
v 58.48260224 -88.00975233 44.28531602
v -84.39047635 -145.29787004 -26.21862106
v 32.98734501 -87.22323924 59.75403637
v -7.67797511 -101.13366693 16.93011820
v -8.55262578 10.33533085 10.29949263
v -83.30937475 -55.25780469 -3.49970069
v -28.08043547 -134.60509479 119.70736086
v -20.61156742 -110.82477123 96.68437392
v -74.08119738 -158.74187648 5.83465165
v -16.81104675 -19.35921982 33.86076912
v 39.98038173 -91.64724499 -4.73242206
v -49.90161210 -136.56906784 -13.30568269
v 39.29031640 -111.40128970 -9.29291360
v -51.94764212 -59.53621492 -15.57449158
v 31.01356141 -13.38721812 19.95049603
v 36.38172522 -112.05780506 2.11732462
v -49.47362468 -140.04923403 0.42824412
v -94.78633851 -118.58707666 -63.25153261
v 21.39919624 -160.42168438 0.80106471
v -37.60673851 -22.43966609 -5.79434168
v -19.71222833 -53.11493576 71.35317475
v -8.13858956 -64.27279115 73.91439378
v -8.09278153 -75.30481368 98.73690456
v -24.15777370 -57.61727318 73.52849096
v 8.11677705 -111.42939329 110.80735177
v 5.55845629 -157.47398138 -19.31484975
v -0.71136584 -104.79359329 134.31893289
v 38.05314749 -148.20086956 80.45509458
v 51.24899000 -26.41069330 11.30997855
v -1.74504204 -139.62797821 -37.75908053
v -30.88875115 1.30568689 26.09628811
v -61.03747711 -101.72010213 71.44134492
v -80.94220608 -36.37048230 29.91573885
v -22.72867411 -52.66061425 68.92529130
v 23.47858064 2.49494705 -4.16248338
v 20.36228217 4.53578355 8.00667424
v 51.05047300 -102.97910124 54.64804918
v -68.94928962 -86.41829342 -26.30778216
v -63.53848428 -94.73845363 67.13317335
v -31.13031574 -145.80161870 -30.36122210
v 44.19537261 -41.01339355 -7.17957783
v -53.67624387 -50.12272671 60.22578478
v -55.08837849 -63.91032785 -16.92703366
v 3.75612592 -75.73985308 90.82479030
v 35.50451994 -142.21085608 90.77619761
v 0.16858292 -34.13369134 -9.98845231
v -0.48324550 -106.49596155 131.49023056
v 45.23013532 -141.01795852 60.56797504
v -50.01240596 -123.01282585 88.40983361
v -100.06295890 -69.11296397 3.45298974
v -69.86408681 -112.52443492 -58.83410200
v -84.36716348 -168.98210347 -2.05121539
v 24.44655262 -140.54454863 66.10028446
v -80.77897877 -45.99331692 36.94362938
v 3.32616246 -38.88782486 39.91026431
v 17.25330763 -169.56225038 -5.94704272
v 2.83848029 -40.34803063 41.72971845
v -47.94671014 -142.33610034 99.19958562
v 49.73567277 -110.61053723 61.53235212
v 1.28011242 -127.51770020 114.41466957
v 8.52447655 -117.16859788 5.77596854
v -90.54581821 -77.40187645 14.50975519
v -45.83378881 -110.02759635 -47.40159959
v -41.47382081 -126.08101964 88.59711885
v 10.12712065 -46.57680541 -16.53841510
v 52.31532827 -72.03742862 35.30343249
v 20.65983042 -30.64736165 -13.39649968
v -13.95182125 -20.72648890 31.08143248
v -53.48354578 -139.93674517 -43.69373620
v -39.49689493 -153.56241167 92.66883880
v -9.69495438 -137.44914532 28.07346359
v 0.39224862 -134.12550092 9.40523110
v -56.76403642 -31.93629161 4.87673609
v 14.62593488 -159.00801122 -8.48562922
v -37.24454716 11.93072274 2.43840879
v -52.36136541 -109.51790214 -50.01272261
v -19.97860149 -99.42518175 89.55383301
v 10.60202625 -130.95913827 100.98863393
v 32.27338940 -165.00367224 6.24900637
v 52.99615487 -100.38682073 60.87524071
v 9.91136301 -112.41152138 66.07344002
v -19.09237355 -124.22066927 115.63326418
v -21.16493508 -15.63324220 33.16772729
v 28.72974798 -3.94619163 -8.17133766
v -98.81317616 -86.34506166 -6.64099492
v 16.92029461 -175.00208318 -16.18041098
v -5.25280507 -133.59478116 22.60613628
v -50.20355061 -129.93057072 -50.09082705
v -47.91301861 -94.67366338 65.01993537
v -23.43106456 -120.14631927 103.91394049
v 28.50645408 -150.04527569 14.74903710
v -20.24806105 -142.17491448 100.89728981
v 11.61764748 -152.36230195 -25.35741217
v -83.36167783 -35.05418822 35.24343297
v 30.50027601 -139.63659108 30.03984690
v -83.94975960 -106.61654919 -40.09490460
v -4.52213781 -37.34142333 -9.35715716
v 21.25943638 -148.44040573 4.01257677
v 7.32371118 -61.80486083 13.34540080
v -59.77005512 -142.60336757 -5.59712062
v -72.33072817 -76.75249130 63.06297332
v -72.93517888 -78.00927758 80.19851148
v -24.60979111 -4.95368661 23.59094098
v -51.84208229 -11.73779555 34.73415226
v -45.56158558 -137.40524650 -29.78163213
v -52.09184811 -129.79787588 106.42565042
v -66.70906395 -99.41310436 88.88547868
v 27.80073509 -171.69496417 -10.67920215
v -45.37898302 -44.56997290 49.31563511
v -47.54127562 -144.19889450 112.41109669
v 5.38667943 -135.80507040 37.03969344
v 11.91158313 -126.53176486 107.06102103
v -51.23758689 -133.13488662 -29.49464694
v -10.61961707 -134.97583568 -42.98931360
v -31.26082942 -42.89769754 -3.63332243
v -75.30011237 -173.14799130 -11.51457243
v 50.08048564 -136.95114851 70.10728866
v 24.26626347 -153.94356847 -10.76169033
v -10.72622277 -148.52486551 -33.00321847
v -38.26192021 -57.87661299 52.04336718
v 12.13040482 -82.76303858 80.62968403
v 53.17353457 -80.66200465 40.25572538
v 51.35188624 -136.46280766 82.60172606
v -77.11748779 -52.15557665 57.52111226
v -26.40821412 -139.08433914 -45.95699906
v 33.29464048 -151.27049387 -3.91824823
v 12.60285079 -153.75180542 -32.18521923
v -1.61822198 -19.13329586 26.84276924
v -14.27725144 10.84764581 -0.27980344
v -67.82928854 -158.83566439 3.04922624
v 42.10071266 -154.30758893 39.79099542
v -13.49650789 -138.95304501 -32.50893950
v -80.02734184 -158.63625705 0.11758186
v -28.66278775 -128.04390490 115.03545195
v 14.01814725 -86.17040515 107.72712529
v -72.62711227 -82.55369216 82.24453032
v 16.74414426 -134.34123993 54.05383930
v -69.84672695 -58.33110958 74.27363843
v 40.72006047 -11.04938798 -2.19717622
v 50.73853955 -58.70438740 33.39585289
v -8.41717515 -138.43178749 100.14012456
v 45.25455832 -141.17115736 61.47416681
v -30.75142391 -155.58917820 113.76035213
v -49.71711338 -109.31523144 75.05791634
v 38.74252737 -57.33200908 -12.90378440
v -48.10092226 -155.88743985 -31.14656731
v 9.15456004 2.21851165 -4.49902657
v 29.83159386 -86.88510954 70.59957832
v -1.32188934 -27.54477784 -7.79366400
v -2.79565342 -97.95714915 21.65934816
v 51.69989914 -104.68996316 39.71922398
v 33.58766809 -127.47259438 -3.19896592
v -16.11641794 -110.11406034 107.93335736
v -79.23543453 -178.01812291 -10.30631177
v 36.53288260 -156.01892769 21.80649154
v -41.77299142 -162.74841130 102.60584950
v -35.34495085 -20.63818276 -5.21009462
v 32.19867870 -134.76479053 22.55248092
v 6.41156547 -132.51450658 107.21261054
v -36.00367159 -122.23251164 86.53640747
v -88.27859163 -110.83894223 -50.10515451
v -24.64887314 -71.81121409 72.62228429
v 44.75144669 -81.62443340 64.02356178
v -88.79429102 -130.88916242 -60.86613610
v -43.51389408 -140.55344462 -17.74142496
v 3.55513021 -72.37064838 21.28631994
v -5.36850048 -121.37935311 123.21394682
v 46.48449644 -99.29624945 68.55109334
v -16.74159989 -147.83637226 -17.51927473
v 13.12792022 -57.46875331 60.38428843
v -77.21048594 -52.72790045 62.98309565
v 7.83810765 -50.27455091 -15.97998291
v -27.58994140 -127.56222486 114.73988742
v -70.81292570 -107.69995302 -25.35583079
v -13.75127118 -125.15759468 120.23106962
v 13.21047824 -154.26395833 -23.27995002
v -24.51322228 -62.37684563 60.87319925
v -17.85865799 -24.99044687 -3.65561387
v -75.61058551 -10.37132740 18.61419901
v 34.76811945 -161.78001463 12.10529078
v -30.06998450 -30.56370281 39.67895731
v 2.09567673 -10.07148903 -2.06798804
v -51.17839575 -116.48463458 81.69584721
v 13.15839775 -109.82552916 25.30124970
v -17.73000881 -139.88123834 98.50583225
v 33.64890069 -162.24507987 8.90592206
v 20.28951980 -154.26740050 -9.27521661
v 3.45144747 -93.56617928 -32.84720704
v -28.21305580 -138.46950233 -47.48110846
v -19.61291209 -144.70076561 115.46348780
v 47.22446576 -144.74035800 47.42569849
v -85.07213742 -110.29969901 -43.24378818
v -13.02486472 -50.70301145 60.63072756
v -36.53628379 -143.53650808 115.34669250
v 19.40895617 -139.92527127 84.63623375
v -5.49805723 -137.89042830 100.84316880
v -15.43499809 -146.39768004 -34.61513296
v 44.42709684 -126.51465833 41.23539850
v -73.61730188 -167.02651978 -2.03707395
v -66.00198150 -5.08853095 27.11280063
v 49.62577671 -21.85398713 26.45438723
v 19.01637763 -103.93076390 -25.13532713
v -4.23127972 -138.72961700 -35.75381264
v 39.53426331 -114.66284841 13.65907304
v 46.37336358 -81.92668855 1.72541477
v -25.77793598 -141.72597229 -14.05814104
v -33.15899521 15.13179019 4.46247496
v -54.44022268 -63.98027390 -0.40041978
v 11.31754089 -170.14813423 -13.99942301
v 20.62563226 -84.50381458 86.73482388
v 35.00137851 -138.32789660 21.96322381
v -15.24841134 -131.71061873 84.65542644
v 21.39780298 -119.56122518 -13.20674177
v -11.33311447 -43.45656931 45.38523778
v -55.19593135 -49.53850806 5.06174332
v 29.87392992 -14.60905932 21.47014625
v -15.91192745 -109.85570401 109.19268429
v 11.46214828 -118.03267151 8.37777928
v -28.51715125 -42.33178124 48.36216569
v -26.60126984 -70.30104846 66.03551656
v -26.35106444 -70.53072006 -20.83846927
v 32.55291656 -26.20264143 -15.92802256
v -80.54374158 -151.55324340 -28.65573019
v -42.00690985 -157.88619220 99.73392636
v -66.77620858 -80.96253872 58.81175771
v -50.38840696 -87.86359429 -28.55888940
v -88.03017437 -84.23310518 13.51463608
v -50.35533756 -37.45384514 -0.78632496
v -61.46211550 -52.75603756 5.07803680
v -87.69952506 -118.58369410 -72.60318100
v -9.51946154 -65.90300053 78.09869200
v 14.05357756 -155.63209355 -17.57910475
v -41.25228152 -152.80143917 -17.21394435
v 37.01995313 -162.51437366 17.41821505
v 23.74120057 -131.55943155 26.76603198
v -75.50437748 -171.78253829 3.84821673
v 15.90408199 -51.69303343 49.20272157
v 20.51923797 -131.39541447 47.42882401
v -29.51154299 -31.73192963 -7.26550305
v -12.73528114 -137.12681830 -36.52125970
v -19.49802600 -134.95492935 -14.11730889
v -40.70905596 -104.91316020 -42.49456897
v -64.07485157 -78.02873105 -3.04840389
v -74.82002676 -92.65935421 -29.23596837
v 33.60578790 -80.94163239 68.67641211
v 13.12045660 -46.76305503 49.57799986
v 14.37712274 -117.73833632 14.87230975
v 43.64175722 -77.12134719 61.37071550
v -40.60850292 -63.80561739 69.12224740
v -54.21696231 -116.21873826 92.46549755
v 38.39788958 -112.85751313 1.59099197
v 32.35993907 -73.71603698 64.13201243
v -35.17936543 -136.22812927 84.24355090
v 23.56460504 -145.32805979 10.76350175
v -40.77171162 -153.64629030 -24.40741844
v -4.32440778 -47.34002799 49.48018491
v -70.67228854 -164.47171569 -6.24421751
v -56.60846084 -68.66561621 -20.96972615
v -81.02680743 -134.12976265 -49.83981326
v -89.11304921 -87.88573742 12.44690921
v 34.78553519 -123.55709076 -3.05922562
v 32.63123333 -139.76936042 22.04508334
v 44.20188442 -13.84575292 15.27557243
v -43.07107255 -146.98916674 96.93532437
v -14.70504608 -85.36918461 136.66039705
v -38.44267875 -106.22661561 -39.37552869
v 5.59785496 -138.51766288 43.93165186
v 13.77767976 -52.66187713 47.23455757
v -57.91467801 -145.16671002 0.77434769
v -17.12882891 -34.36836973 -5.31937554
v -10.63882373 -140.09861648 103.68028283
v -49.33035374 -82.42848516 -25.36791749
v -56.68426678 -109.87295210 100.13692826
v -16.84405655 -80.00820875 110.25758088
v -68.02077591 -77.76396722 57.24435672
v -42.64426604 -161.39535606 112.34037578
v 6.24897378 -83.74293894 122.70662934
v 47.69968987 -142.68442988 85.79263091
v 2.31242529 -18.37445237 -2.97279633
v 52.00033262 -145.02771199 79.08309996
v -65.64139575 -20.06866224 42.58585721
v 2.13023764 -90.77016264 134.86324251
v -39.70653191 11.91050559 2.92955153
v 21.11331746 -176.02474988 -11.59077603
v -80.88289201 -180.32394350 -4.86614462
v -39.19002041 5.96530735 27.58472785
v -33.84577483 -21.21671475 37.19247878
v -48.38916659 -112.81612515 78.27447355
v -38.72971237 -104.22451049 -41.73308611
v -43.09836775 -141.30993187 93.45810115
v -4.23467858 -84.39369500 20.92790045
v 28.62717584 -165.86939991 1.85876852
v -27.81763487 -151.54187381 113.68347704
v -3.40453885 -136.18552685 114.97110128
v 34.98631343 -19.74193938 31.26828745
v -22.89937437 -142.82321930 119.88881230
v -6.71786023 -37.41203249 38.16490993
v 51.42128840 -64.67516720 33.88283402
v -46.13603652 -154.14746106 -32.66039118
v -23.91858771 -100.07762909 89.10841495
v 19.40566115 -129.90252674 14.91819508
v -18.73921789 -24.46283028 37.52119839
v -82.48747140 -143.98467541 -28.87482755
v -54.00763080 -22.44561352 -3.51142371
v -86.19993925 -32.67971054 32.88363293
v -82.36385882 -46.71533778 44.34800893
v -49.17835072 -149.66109395 108.11483115
v -38.40080276 -62.19930574 58.00355226
v 31.37854859 -136.79113984 62.09645048
v -25.98907612 5.27645089 0.63891686
v -80.79299331 -36.30252182 45.47322169
v -35.54897383 7.31050782 1.02264283
v -75.02175122 -145.47652006 -31.89301863
v -19.42308620 -131.25956059 121.87603861
v 47.60963097 -134.97145474 31.54134005
v 17.84255542 -175.87149143 -8.75565875
v -37.67539188 -156.26874566 98.66815805
v 46.86950147 -99.65876490 -2.77402252
v 13.12035881 -0.08361986 7.23169930
v 14.84911982 -53.69097367 53.88617516
v -7.27899512 10.92547830 -1.14043395
v -55.12878299 1.08020438 28.82588655
v 18.78558286 -109.72162336 -19.31386814
v -52.02383921 14.91171028 16.12421311
v -16.53748006 -109.71887410 115.58487266
v 18.17528531 -44.46436092 36.61094978
v 50.44307560 -108.57517272 60.64829975
v 4.70549427 -109.37700421 107.02092946
v -0.64163934 -59.52277780 -17.81503856
v 51.44809932 -81.37982339 51.03333294
v 30.08574434 -35.75799987 -21.85044624
v -47.31258377 -154.35293317 -25.91791749
v -42.63983294 -46.08378187 42.58680716
v -35.51576659 -91.38930589 -31.40009940
v -21.38242312 -40.57555273 41.97854549
v -84.17165279 -31.32455796 38.69002685
v -1.24262832 -83.00279826 -20.88906430
v 2.14624940 -135.84057987 11.23200357
v -86.47903800 -126.73926353 -54.18064818
v -41.15927219 -132.86355138 89.68240023
v -7.80148059 -117.38543212 76.18877292
v 2.66295183 -105.56986928 26.13916434
v 10.91468893 -130.52125275 5.66922128
v -32.48216584 -136.16605103 -15.89549705
v 46.82508856 -48.76603931 -1.86265016
v -54.35246974 13.78133986 9.12392233
v -52.82622203 -147.64502645 -37.61865571
v -99.05099124 -97.75908291 2.59361276
v 49.03421924 -133.24587047 82.86178857
v -12.44025305 -96.43953294 133.63492489
v -7.97218457 -98.21271151 12.09951658
v 21.01200819 -68.04311275 64.82017785
v -16.28826931 -97.40696847 95.52840889
v 15.16781095 -54.91004884 53.84333432
v 17.63096265 -124.68305975 103.05815190
v 4.51241247 -136.58177853 8.86424258
v 46.50744051 -78.11664045 59.26438421
v -30.06199747 -93.31348538 -33.49004686
v -13.82671203 -51.19471252 66.67301059
v 13.70874606 -83.41897279 107.98257589
v -43.18131506 -139.67746496 -27.50585228
v -8.22686404 -127.27582455 25.44026263
v -45.47898844 -154.68931198 -18.66072789
v -26.61057003 13.79521005 2.76957615
v 0.33156251 -133.86979699 16.96033403
v 47.58234322 -101.15682334 70.21430135
v 48.52595925 -144.87200975 43.05185005
v 39.97701034 -112.93722689 -4.06937208
v -18.28016341 8.60585924 0.19916057
v -35.72915867 -22.13962935 37.63804212
v 34.17778388 -138.05001974 27.58977935
v -9.68130305 -85.66711098 16.65410958
v 21.08899504 -134.92907584 25.76860413
v 7.14518502 -103.44222188 111.70849949
v -26.17591433 -88.28028291 -30.68578243
v 50.16304925 -114.42470551 64.72831219
v -10.24628337 -102.57583857 129.81006503
v 45.27157918 -78.50375026 1.06548588
v 24.88053404 -148.18789065 -9.87682957
v -51.96456611 -122.97770381 92.57127345
v -23.09753560 -80.33161610 81.88236505
v 32.68596902 -126.63291395 -9.36824549
v -55.14128506 13.51115946 16.48729667
v -19.07453127 -1.34785497 1.14926521
v -87.89692819 -92.80645102 10.87947283
v -37.65098378 -49.10861328 47.27128521
v -9.48708225 -47.59917036 -11.42533962
v -67.87114590 -164.77875412 -12.95460481
v -19.57746223 -89.95392919 108.59995335
v 9.97461937 -131.23223186 89.67154473
v -70.91622800 -10.69026813 8.23989045
v -72.76947051 -91.53988957 -23.96427281
v -43.23043674 -106.57637566 -45.03896087
v -92.09155291 -113.64474893 -56.33684993
v 32.94295445 -139.51255381 32.13971108
v -70.69856673 -91.17500484 -17.00836048
v -12.93171477 -110.31171679 120.64687908
v -56.98314682 2.66483147 13.86646181
v 29.02056277 -152.55092084 12.79915962
v -81.15080744 -108.43338817 -38.35443407
v -78.34431529 -55.60743064 50.79664662
v -55.56463450 1.02113583 28.56833674
v -7.11152982 -94.98804063 13.25115748
v -89.13676441 -115.34959823 -69.48361546
v -58.02766234 -158.52358937 -7.73125840
v 15.45995660 -133.04069638 90.92877805
v 47.94361442 -149.37704802 54.21182513
v 33.01639110 -141.44749939 19.95918341
v 6.75542932 -48.41861874 50.69017410
v 50.86997896 -23.51507731 27.13079192
v 25.31899139 -171.93369567 -13.99684325
v 20.88297904 -13.14513944 -8.86600930
v 1.47114578 -52.29313672 -16.81223139
v 13.85751087 -172.12085426 -20.19309811
v 5.69747621 -64.36619908 70.46464831
v 27.11767145 -143.80677044 90.03884345
v 24.77158234 -133.35330784 22.77601510
v -42.20483452 -142.26177335 88.68612349
v -45.70519552 -32.29841590 38.65473717
v -39.20876235 -102.80788690 -41.72856733
v -63.10562789 -0.92481973 11.28304563
v -51.08856410 -136.16055250 -45.56201026
v -89.13011104 -111.57149076 -49.42845181
v -90.26151896 -112.78878897 -18.57436076
v -59.52192843 -106.09076172 97.62831777
v 21.72071114 -138.83893192 93.16347539
v 41.49426520 -146.52086794 83.96668732
v -57.53355473 -52.54546925 6.29587006
v 6.75032241 -87.35340834 123.23154509
v 53.05697769 -97.26441652 59.75311622
v -9.63457208 -88.36723119 148.50901067
v -31.97993711 -106.56659305 99.10263121
v 0.02411807 -142.53222942 28.02933194
v 16.67489111 -17.89743081 26.41232498
v 47.20957950 -129.60906327 29.10871059
v -85.52649617 -161.89214587 -2.34842021
v 12.36330438 -159.00389850 -30.92494421
v -36.64530441 -152.14221179 98.01752120
v -24.40448105 -74.88083839 77.06354558
v -63.52983415 -4.32854332 29.72823009
v -55.56173623 -46.19064927 56.74610287
v -79.03686911 -177.91265249 -0.09710829
v 11.74229477 -108.58865082 -27.01485902
v -72.79453427 -108.73273015 -51.15389824
v -49.51961711 -103.00472379 -45.43997347
v -13.96202669 -81.03507012 120.76292932
v 34.72968191 -136.37144864 31.52976558
v -79.96382564 -129.11352515 -43.06371883
v 49.16723073 -134.69801843 83.52124691
v 33.40006247 -18.89608428 -15.15977364
v -44.00724918 -46.88058794 -4.26752865
v 11.37746777 -80.71345836 106.75092787
v -12.50203326 -134.74732637 90.18917382
v -75.69404691 -126.75583363 -24.71704036
v -37.62517869 -145.04012465 -12.19443884
v -34.67912972 -132.17964768 -42.63221100
v -48.89534041 -130.92947006 92.75135398
v -75.92574507 -164.46132958 -21.62391506
v 7.89960939 -94.35199201 120.93972415
v -36.05833650 -117.06962436 105.32672703
v 27.73071826 -147.26619422 9.41710360
v 45.61735690 -109.17550325 7.04320660
v 20.98558471 -13.90794292 -9.25875083
v -19.79059167 -87.63939887 102.52541304
v -58.42014402 -75.17013699 -24.37793277
v -77.76476443 -55.31103909 54.61068079
v -19.92912032 -87.97051758 108.44635218
v 16.86741598 -36.61880642 42.18271002
v -36.19771078 -128.70284915 113.11991513
v 1.02538697 -104.80957478 24.90111813
v 48.02336916 -152.79655159 66.78137928
v -38.34618255 -132.41066039 -46.41512036
v -74.55666363 -111.83600873 -61.33477017
v 26.72228403 -107.07316548 -17.49099419
v 7.45861791 -67.29441136 19.59281042
v -91.82170033 -88.84992450 11.89520396
v 27.65690722 -131.87958300 -12.11072598
v 6.16778200 -163.70065510 -23.49787951
v -58.18920210 -6.27840403 -2.28044344
v -2.84231734 -130.56965172 117.27391928
v -98.26616943 -62.58459389 6.61103427
v -39.89337385 -150.20845830 -14.92639445
v -84.91139114 -22.01780863 27.01904625
v -48.31463844 -102.10735351 70.53488493
v -43.86221245 -50.05659163 48.82538691
v -72.32037187 -82.74883032 -6.18443312
v 9.99896042 -108.77952725 19.13751476
v -68.21117550 -165.08023441 -24.84131977
v -5.64209605 -36.74140200 37.25492582
v 16.46859944 -133.77627730 51.37768388
v -74.57481325 -173.85481298 -7.93205947
v -3.16260476 -59.41586941 67.47642159
v -21.58474550 -140.68430662 120.92775106
v -82.15976506 -48.33723605 42.27164388
v -15.65054432 -106.41084611 105.95234483
v -56.05969578 -71.16370648 -3.92400194
v -59.86305326 -33.94851834 6.38673967
v -62.87267059 -163.04485500 -20.11328377
v 55.51159382 -95.95564753 44.92405429
v 2.59113847 -63.75813484 13.47831450
v 11.08008157 -127.18555331 3.31772538
v 32.77575970 -123.44720215 -10.71645319
v -5.63814584 -60.86607277 -18.24005507
v -78.87390256 -104.59951311 6.03445387
v 47.90645465 -55.98781630 7.55966967
v 17.74324663 -65.36246836 65.75497985
v -15.92808589 -36.88030690 38.70829567
v -77.43442059 -77.97616720 12.09773403
v -4.86353645 -82.40539581 35.22374108
v 16.96569286 -162.10803390 -24.70601909
v -44.00780797 -26.95854008 36.61357611
v -8.82406626 -8.14132486 16.15739614
v -84.31705087 -18.99317652 20.96673287
v 52.29921639 -78.80854607 38.82312030
v -89.38927203 -119.12290007 -0.49769552
v -69.56954300 -76.97863877 -2.18907208
v 11.34341862 -81.57670498 109.45083946
v -44.19564828 -154.27468717 100.65670311
v 28.52702513 -84.83111113 72.97886908
v -43.31422970 -127.47389078 -48.75868559
v 10.49876027 -155.39458394 -12.57783640
v 22.29484729 -112.48885095 -19.61680688
v -81.02335036 -35.07061675 44.22197863
v -76.02968812 -135.83587110 -33.02776068
v 1.55866635 -92.93642640 34.17328000
v -58.55246261 1.63681537 13.47945072
v 40.47570005 -76.27522200 63.09641153
v 19.69543844 -31.08532913 39.56158832
v 13.52337934 -30.76594882 35.91784462
v -46.32087424 -22.63653837 38.26009110
v -71.99482620 -116.68203771 -23.51797000
v 25.20710602 -132.22490251 22.08244428
v -56.56676367 -93.60441566 63.85463476
v -42.76308045 -54.67073992 58.95633996
v -23.52443151 -39.18479756 -5.99514740
v -6.60319580 -143.65513623 -17.86190458
v 12.97878847 -163.25166821 -27.44517289
v -68.53757054 -113.66640031 -58.54094401
v 23.64698425 -143.88716221 11.34612132
v -61.68983877 -140.22906125 -8.56917910
v -42.67998412 -51.08444020 47.02012986
v 44.45946217 -87.24785596 -1.79146859
v 15.81997797 -131.69011474 65.92729688
v -80.29301465 -98.74010831 8.60181730
v -45.62390596 -118.74336004 106.34295642
v -68.26925278 -22.47042023 4.80844732
v 11.21092495 -108.51271451 -24.24860001
v -77.34172046 -54.37994003 69.07203794
v -39.64111209 -15.94514772 -5.33332117
v -42.74910688 -132.23119080 90.90483189
v 14.93201219 -52.37811059 47.60668054
v -100.73930025 -93.73202920 -7.39065884
v 17.97964983 -127.72163749 14.19229992
v 41.89115763 -21.87243849 -10.89630183
v 18.16863194 -110.12687534 -20.67086101
v -77.14676857 -167.26319492 2.40614684
v 42.70780832 -54.99618873 -5.81226312
v -40.12023285 -55.36651239 -11.61590777
v -90.68109095 -155.92761338 -19.11556907
v 0.79454330 -157.26818144 -22.41773158
v -57.30713531 -72.71259278 -16.81008376
v -76.64193213 -137.16949522 -51.40540749
v -67.84342974 -107.46446997 -50.07208511
v -69.23595071 -8.37158319 31.60947934
v -44.18314993 -69.35551018 -19.22373474
v -0.37736469 -85.13962477 145.03985643
v 53.00055444 -140.53371549 78.89790833
v -94.30063516 -117.64358729 -60.08661166
v 7.77969742 -136.04739308 97.71153331
v -12.90753018 -7.74810696 16.78170636
v -44.72921044 -149.77289736 -8.58681463
v -1.40021311 -67.86360592 77.35975832
v 41.11769795 -89.43056315 64.93244320
v -45.61293870 -56.69396371 64.07021731
v 32.75508434 -131.59674406 46.90860957
v -60.02538651 -58.08183923 5.73781505
v -33.35824236 -152.75497735 104.92625833
v 48.93008247 -49.48032647 3.03761684
v -91.73022956 -118.13990027 -70.83480805
v 8.56708083 -3.31744179 7.33308587
v -23.68688397 -114.76841569 99.87758100
v 53.59010771 -98.60881418 64.76332247
v -22.77170867 -66.33064151 89.29991722
v -39.25442323 -164.47123885 104.29268330
v -26.11518279 -27.51720883 37.76878864
v 15.89734107 -123.91118705 80.10552078
v 47.57951200 -136.60477102 39.60299864
v -32.46021271 -128.37435305 114.72234130
v -33.39353204 -5.47723938 -1.06710626
v -89.75885063 -143.90406013 -19.85877194
v -55.65613881 -140.30590653 -5.47811203
v 6.24202797 -97.45375067 108.65323246
v -12.77648099 -24.23959412 34.69403461
v 9.27562732 -168.56530309 -15.80755971
v -20.48784681 -60.77041477 -15.04076086
v 8.17427039 -95.04718333 -31.01866506
v -48.50936681 15.35052061 14.97336384
v 13.58483732 -42.09750146 -16.93931967
v 15.39662667 -117.69767851 106.01769388
v -13.44809402 -85.90563387 141.76502824
v -16.82855189 -116.21319503 110.64825952
v 20.77516913 -111.06670648 -21.10167406
v 20.25322244 -113.77771944 98.38147461
v -56.51716515 -150.93819797 -37.01921925
v -41.49509221 -145.63140273 -40.04466906
v -41.19703919 -161.77824140 100.06266832
v -34.40780565 -77.66967267 79.12056148
v -29.27987464 -142.12395251 90.56089818
v -29.68962304 -132.74601102 -45.76401785
v -46.16196826 -39.09813985 46.77607864
v -44.53321919 -157.19477832 113.98115754
v 46.30553350 -135.16239822 84.04351026
v 14.12077527 -59.76361409 61.56111509
v -81.26241714 -33.81484002 43.45110804
v -78.49188149 -136.49532199 -48.86188731
v 49.93118346 -75.56421310 15.25878441
v 14.67190031 -44.20641810 47.30335623
v 32.67050534 -126.12310052 97.57444263
v -43.67082939 -132.16088712 110.54391414
v -75.11473447 -74.37849790 71.89065218
v -53.16819623 -134.61519778 104.25682366
v -71.55950367 -112.17609793 -59.97745693
v -69.12416965 -88.45319599 -12.88237330
v -9.04782675 -138.66440952 116.28004164
v -72.58384675 -96.38689458 -17.82483794
v 47.33897373 -132.37935305 38.89673576
v 15.57389647 -13.02386262 19.27604526
v 34.10866484 -163.24251890 9.74179339
v -86.77672595 -116.32043123 -71.43417746
v -92.28462726 -126.51498616 -18.73955317
v -11.89306658 -140.33946395 109.58141834
v 29.23780121 -85.75152606 64.42477554
v 2.53726565 7.67194200 -3.67418560
v -40.75127468 -139.05082643 -3.97633342
v -7.79736321 -93.77468377 147.40000665
v -4.11926443 -74.70622659 -13.72178271
v -1.49226398 -144.85062659 -25.82428604
v -24.36796017 -58.72282758 74.97074455
v 31.64024651 -146.45330608 87.40100265
v -22.57583849 -58.26402456 76.90816373
v -65.88783860 -7.75486184 5.27938316
v -74.66221601 -160.04501283 -26.44425817
v -3.54869687 -88.55810761 149.85619485
v -64.39586729 -163.83069754 -18.02780293
v 38.98347914 -161.69445217 23.07524346
v 22.96649292 -132.55445659 23.07832241
v -29.18730304 -27.12835558 -6.64003706
v 49.97284338 -85.98800004 11.75352465
v -18.56735162 -121.79441005 111.85555905
v -24.24813621 -55.26745692 65.36899507
v 18.49968545 -75.14715940 76.71071589
v -58.28338861 -1.92061381 2.37488584
v 1.85030361 -149.11703765 -20.94632201
v -11.14963833 -142.48134196 -41.38250649
v 3.68638174 -134.01161134 103.96400094
v -79.31215316 -161.81400418 0.24161383
v 15.85965231 -133.60832632 67.61148572
v 53.73899639 -35.74472293 30.66490032
v -29.66725640 -54.17833105 55.07876724
v 10.54933108 -128.86241078 103.55237871
v -89.47428316 -132.42435455 -9.52126645
v -22.05394767 14.27960861 3.43710324
v 33.16336125 -119.00956929 93.26845407
v 19.04106326 -146.11662924 -3.08497739
v -2.57775956 -105.61044514 -32.00341761
v -23.19150604 -145.87019384 115.20335078
v -49.77130517 -106.44107312 -47.76628688
v 31.23339266 -149.12863076 11.49005629
v -60.52103266 -76.70018077 -4.46148869
v -11.02188602 -118.15249175 122.80578166
v -61.78842857 -142.07251370 -6.63091242
v -71.96988165 -151.73734725 0.59561175
v -39.25620392 -154.02062237 -20.27114108
v -46.83465138 3.42834322 32.00187534
v 46.16516829 -151.32245421 47.96794057
v -19.03849281 -116.39065295 103.29331458
v -1.75245327 -127.63835490 12.49235217
v 52.88370326 -103.20159048 62.12897226
v -89.10840005 -114.70906436 -50.17653853
v -64.22226131 -138.65317404 -49.15598407
v -24.08149652 -66.31548703 87.60029078
v 18.90646107 -131.61727786 81.09083772
v 48.96569252 -114.27873373 39.93636370
v -28.11042592 -20.65696009 36.15422919
v 25.97711608 -112.96051741 -17.81365834
v -63.14903498 -152.23592520 4.09535924
v -9.22917854 -136.60754263 97.89197147
v -51.62356421 -36.88457981 0.28958105
v 45.44956610 -152.70483494 34.77041051
v 5.42523479 -68.29126924 22.48289995
v 7.56417494 -109.50043797 110.10486633
v -20.22280730 -77.94023305 12.88945787
v 27.81772055 -147.92206883 87.55773306
v -11.40744239 -72.61381298 13.57984915
v -76.25848055 -134.45076346 -38.59169781
v 34.73760560 -126.84066594 21.23748139
v 14.60922323 -80.96058667 101.76196694
v -53.13698947 -66.10049307 -19.97389644
v -44.27029192 -18.32037419 -6.10741368
v -67.48329103 -89.94375169 67.94167310
v 22.38235809 -28.80865894 -12.24762946
v -57.31114000 -127.26661563 -52.75210738
v -42.42403805 -128.48806381 -40.27602822
v 41.47783294 -26.99229866 -14.63706139
v -89.24921602 -125.31892955 -71.25373185
v -78.26825976 -12.44925801 19.54841800
v 14.98132851 -127.16440856 11.18207164
v 18.95585656 -110.38758606 -21.71504870
v 16.66717045 -158.80550444 -18.35180447
v -76.69040561 -114.18900639 -66.10088795
v -4.54261294 -66.63951278 -20.55323683
v 5.36116585 -102.42431611 119.89758164
v -9.55456123 -103.29309851 15.87004401
v 16.50991477 -140.17859101 66.36285037
v 45.88376358 -117.40976572 40.55676982
v -55.24380133 -65.48953056 -18.97887141
v -3.51167144 -79.03530449 29.13612314
v 36.83942184 -129.51843441 75.65648854
v -33.05960074 -31.51529282 39.52046111
v -2.69082957 -155.59053421 -22.97732420
v -43.91473159 -40.00253975 39.92917389
v -67.54361093 -44.72810775 55.80489710
v -94.92143244 -64.25130367 12.58749329
v -76.72953606 -105.09657860 -31.69810399
v -79.89156246 -170.92506588 -15.02781454
v 26.52408555 -124.59924817 -12.97657285
v -96.06021643 -85.12629569 10.85175853
v 48.08108881 -147.94847369 47.52462730
v -4.58394503 -123.82921576 13.30880821
v -79.20604944 -114.69100416 3.90840229
v -21.48507163 -152.35319734 -26.74817294
v -82.98108727 -133.70057940 -59.55417082
v 19.38273758 -41.06406122 40.91496393
v -29.75647710 -102.03564912 94.45404261
v -15.40013868 -141.32328331 -27.83895843
v -49.03068766 -125.16681850 105.07828742
v -83.04836601 -35.19193828 32.58515149
v 34.39036757 -134.91091132 33.13205019
v 37.05598414 -144.62560415 75.20913333
v 47.48060927 -149.18175340 43.19557920
v 51.03414133 -50.73952675 33.72643143
v -7.19158445 -95.63424438 145.62781155
v -80.94676584 -49.59639162 47.72977158
v -54.54690754 -108.94860327 100.83939135
v 25.81574209 -136.81416214 91.40964597
v -46.27229646 -155.06502986 -22.82941155
v 37.89217770 -114.73667622 -9.30790231
v -53.68315056 -21.10733651 42.80077294
v -90.63120186 -126.01265311 -21.47434652
v -44.96527463 -134.91876423 109.67897624
v 29.96140346 -20.74832842 31.83311969
v 40.52158818 -130.57869673 85.10280401
v 18.73617247 -151.54629946 1.43973669
v -67.25139916 -55.49658462 72.59908319
v 8.76163505 -79.45345342 104.75909710
v -28.38688157 -33.08805078 -7.20938528
v -34.10036862 -33.60205144 39.21537101
v 0.43877205 -97.15937823 142.54829288
v 40.58693722 -135.60073078 27.65642293
v -97.57737815 -101.54175758 2.92546442
v -38.18798810 -94.21961755 -34.09801796
v -26.52735636 -113.34791780 101.90195590
v -82.55752176 -136.55057549 0.92758192
v -71.40280306 -88.50714564 -24.09606986
v -3.42941866 -81.51458204 20.49233578
v -11.32747810 -84.07831937 144.23277974
v 29.17434089 -37.99366206 -22.28473872
v -51.33412033 -39.96339068 0.09141421
v -18.76673661 -94.93312985 7.72657711
v -2.03945721 -79.35765386 -24.43873696
v -93.04488450 -97.90968895 -10.60547866
v -41.99405387 -134.20113921 90.33961594
v -16.51266590 -107.05363750 114.10190910
v 39.19796273 -7.19768507 1.26878161
v -28.28374133 -121.67052925 108.70044678
v 8.65324400 -132.57484138 7.14168558
v -48.96089435 -26.64941922 44.21507940
v 49.64886978 -107.38518089 57.25091323
v -78.47665250 -121.87553197 5.19835716
v 3.21634370 -84.72893387 133.39456916
v -23.76889810 -55.93228713 71.42036408
v 8.34401790 -113.12036961 107.20861703
v 9.13845282 -94.80155259 111.13271862
v -17.32820086 -100.59667379 -38.69517893
v 46.62951455 -143.85280013 59.86240506
v -79.93622124 -100.53981096 -33.76225755
v -25.38231388 -141.77258313 92.38234907
v 50.24416745 -84.73199606 14.87690676
v 29.14459817 -157.82389045 0.39079439
v 29.75137718 -113.25831711 -16.33089781
v -24.80502427 -76.67144388 77.19406486
v -69.85623389 -8.48640222 8.83655902
v 2.72435090 -110.04652083 106.69843853
v 18.41824874 -42.94167086 41.61831737
v -62.06655130 -0.98232809 9.28504579
v 15.38682636 -124.13170934 62.11419031
v 11.08990051 -82.42601901 111.98300868
v -60.45754626 -74.88620281 -2.24385085
v 1.71130104 -157.47834742 -24.12753552
v -3.01938341 -81.85477555 27.92195603
v 22.32217416 -69.30790097 63.62405419
v 5.07415272 -97.26063162 130.11474907
v 17.40467362 -86.89044416 90.89078009
v 52.42409557 -67.75919348 33.40948373
v 16.57185517 -143.48256588 79.45939898
v -76.81502402 -68.40273738 75.55308193
v 43.36947575 -79.36249673 -0.63346798
v 41.17890820 -133.65073502 94.77870911
v -1.27998926 -71.01698220 28.29769440
v -47.15973511 -81.28850162 -24.61470477
v 12.80572172 -16.84977487 25.61764233
v 22.21679874 -141.45860076 89.69387412
v 11.46681421 -128.23481858 85.74325591
v 1.60126202 -140.52838087 19.70456354
v -45.06696761 -142.06670225 96.57843411
v -89.96973932 -147.62948453 -20.54934204
v 11.10824291 -134.43402946 94.45308149
v 14.76520672 -59.02193487 54.72383276
v -33.28431398 -133.89717042 -47.20122367
v 16.34315029 5.33406110 7.95297511
v 46.57516256 -86.95170283 0.03352325
v 7.58342491 -9.46468674 15.41243307
v -18.39880645 -75.43500513 103.07004303
v -41.25351086 -106.92821443 -41.34049639
v 37.32314333 -105.54626584 -12.85165921
v -31.39314055 -132.35987723 117.03088880
v -41.07972234 -123.43582511 88.12346309
v 35.19735858 -150.69612861 -8.60269554
v -85.37176251 -26.52779594 33.81342068
v 2.52811052 -29.55581993 -9.03065782
v -52.53384262 -68.27905029 -20.86896263
v 31.36602417 -43.09908301 -22.38565125
v 15.78716189 -121.74785137 64.33418393
v -35.77217087 1.09169306 29.92825210
v -1.12789229 -81.69782907 134.07991827
v -48.28092828 -15.42510465 -5.40456502
v -30.19940853 -54.70723659 -11.20975614
v 39.60652649 -26.88370459 -16.40093699
v -2.64589069 -28.29796076 30.30153178
v -85.97917855 -31.94079548 11.29635423
v -73.45586270 -59.43865329 47.48858511
v 28.75158191 -29.98471446 38.25805336
v 35.58336198 -122.99498171 98.34150225
v -83.15674216 -132.42226839 -52.14980990
v 15.04797302 -100.95755011 -28.37089077
v 14.72434774 -135.17226279 67.93345511
v 25.30853450 -71.00828737 64.59117681
v -64.13806230 -46.73632979 1.64675387
v -71.81700319 -27.11137198 44.92600635
v -44.20716316 -150.81045032 -35.95561907
v -68.65564734 -72.39132375 53.66684124
v -38.69928047 -160.21484137 97.31809795
v -31.60918131 -48.46214131 49.73137006
v -63.52137029 -81.35599643 57.32496455
v -22.52786048 -82.09012449 90.08842707
v -54.58831415 -127.37566233 101.21195018
v -84.70978588 -178.14254761 -5.14649367
v -15.83814807 -80.74472845 113.42643201
v -20.93848586 -67.91619956 -19.17769387
v -49.82843623 -120.86966634 86.51644737
v -93.94998848 -47.96327651 10.12460794
v 28.63646112 -138.71887326 24.17980321
v -64.50901181 -83.90974253 -16.07420109
v -0.78553316 -141.84635878 26.26483701
v 24.36056733 -117.71985888 -14.96118121
v 3.03798309 -55.55395409 -16.46910608
v -2.20559770 -77.40350813 25.35869554
v -60.32786891 -105.88875413 -48.96156117
v 10.56394447 -135.56890190 17.13898405
v 1.77163049 -108.59166086 22.89027162
v -1.80642481 -144.12236214 32.75162354
v -7.52222678 -76.84078068 103.90086472
v -5.30731631 -82.57282525 145.95112205
v 20.76989971 -103.30299288 35.69955751
v -49.00694638 -155.98246455 -21.87549695
v -75.42889565 -149.09130335 1.56990928
v 14.04593047 -127.93582678 4.14699130
v -43.54668409 -135.60792804 -6.02396578
v -79.52921093 -53.58922854 49.66614023
v -77.20548660 -176.30988359 1.40450476
v -48.73029143 -50.64984784 -5.41743357
v 8.29064474 -150.25679767 -17.56567322
v 23.20572548 -172.67256975 -4.69662296
v -44.69309747 -156.39477968 102.73302346
v -72.92485982 -94.73481029 -23.52630720
v 35.71888059 -2.70787789 6.43921411
v -86.60046756 -33.04826096 31.33988753
v -22.98216149 -102.23365575 -39.56935555
v 12.77264580 -158.80501270 -10.67631133
v -28.66841108 -22.89894037 36.82621568
v -88.91873062 -37.04141825 23.69038388
v -50.03546551 -126.88310444 -50.89062080
v -15.37063532 -65.05537033 -18.83734763
v -60.86654216 -79.46459204 -8.99574999
v 15.03286511 -0.85927022 -3.21567501
v -84.49724317 -114.52420056 -69.30963695
v -74.76396859 -54.41817269 72.49698043
v -74.70477372 -145.32260597 0.38476320
v -24.64352176 -146.83280885 115.04493654
v 25.46911128 -72.35945016 62.35473603
v -27.97582559 -150.72990954 111.70581728
v 9.20170359 -55.59119582 21.58882283
v -15.42252116 -73.29148799 98.80010784
v -78.33715528 -102.78405249 -32.13278577
v -17.69847795 -56.16918579 73.82170856
v -14.09518160 -113.56983334 118.56989563
v 32.01506287 -33.36052969 -21.02530003
v -14.21182323 -154.32350338 -26.42516606
v -24.19231087 -65.65647572 63.70636076
v 29.34397757 -85.15030146 72.09558785
v 35.22446007 -141.71737432 -6.66740630
v 47.55767807 -129.39096987 37.95893118
v 37.07949817 -43.30614209 -20.59391513
v -52.24946886 -61.33523211 -5.32087684
v -0.44632840 -97.38019854 24.96965788
v 14.44764715 -24.03584123 -4.40383051
v 0.64058107 -125.87416172 118.25377494
v -53.31871659 14.69855476 12.60987669
v -100.39723665 -104.92030531 -4.67567332
v 49.94770139 -128.51867080 80.20623028
v -95.16141564 -52.73928493 3.85672599
v -45.26712000 11.38327178 23.30571041
v -67.61720777 -85.91099828 -26.65612660
v 15.68842307 -34.89987552 40.38899392
v -52.38093063 -4.35932446 33.27507153
v -69.17210668 -86.54324710 84.84689891
v 46.78449035 -18.27058382 22.63468876
v -69.85065341 -93.32259744 80.80807328
v -91.08997136 -151.58760548 -18.38744432
v -85.32232046 -139.67701793 -1.03978498
v 27.47895010 -148.02531898 86.49630845
v 35.04540771 -165.08762538 15.92556760
v -70.17566264 -6.25989167 17.80029759
v -2.36255652 -154.67675030 -27.39624493
v -92.96053648 -43.30368713 14.74473998
v 28.23086642 -138.57659698 20.64307034
v 41.24702886 -65.47772884 -4.20432258
v 41.70311987 -42.33077541 -15.99113829
v 11.99641079 -58.63551423 62.34921888
v -0.04924583 -84.64453369 34.89291295
v 48.17875847 -91.98298305 62.71929294
v 23.54958467 -121.67175114 90.96509218
v 50.06815866 -151.45319700 70.06359845
v -86.39433980 -176.63310468 -11.24219410
v -54.82119694 -116.68872833 102.02564299
v 0.41113477 -65.00165164 14.01688065
v 38.08131069 -76.59493387 65.79925120
v 35.13346240 -157.59694576 18.08356680
v -2.38458649 -79.71537113 -25.62012710
v -26.52496099 -103.57437283 -39.69276696
v -57.11908266 -161.75176203 -28.31268311
v -77.43369043 -57.05111101 63.32219392
v 5.38108638 -97.14256972 -33.42476860
v 44.04283315 -152.54236758 42.62186959
v -33.12379122 -134.96352732 -25.34313314
v 36.50596365 -133.12645257 55.10681868
v -62.03799695 -30.88487871 4.74113133
v -77.38117874 -51.35954916 57.00681359
v -77.79926062 -26.36372112 42.22750291
v -90.44403583 -133.57760012 -19.87608150
v 18.07389222 -44.55772787 35.75540334
v 39.88681734 -59.95028466 -9.73276980
v 34.14243460 -75.62102377 60.52349135
v 4.66308231 -1.81602559 8.83566961
v 49.11410064 -134.30383801 35.60988605
v -35.11923552 14.31405731 14.06758837
v -67.65669584 -82.63815939 -5.79129020
v -18.53308268 -22.76722901 -3.50009557
v 48.81767184 -149.39792454 80.49838245
v -35.54089740 11.54618338 18.02176423
v 37.57006675 -122.61582166 86.72256023
v -48.37623984 -52.67597362 60.40817872
v 43.99175942 -112.17669398 10.36376879
v -35.84526479 -2.04568147 31.63779527
v 42.95842350 -143.17202568 88.54707330
v 21.45816945 -131.88993931 22.99073339
v -93.37111562 -115.06291479 -59.46744606
v -100.56209564 -72.59735465 1.83306052
v -43.99349540 -121.03191763 -47.10184783
v -21.72033302 -17.71537028 35.23848578
v -6.99793920 -138.60280812 114.43578452
v -37.32926399 -131.56196475 -44.25152391
v -5.34352241 -86.69306338 -30.55355512
v 29.07754481 -107.37030953 -15.98281227
v -23.88140373 -60.64255908 70.91431320
v 42.95412824 -88.16234022 -2.51780846
v 48.00905660 -143.85040104 34.44653749
v 37.60089725 -132.40230083 38.96468878
v 45.66060379 -15.61624464 15.94494283
v -75.90617985 -65.88161737 12.99169939
v -55.76804653 -121.90829217 -52.64813080
v -93.12502295 -116.00450426 -65.81012160
v -87.22560853 -110.42267829 -46.13435641
v -34.01977196 -66.84193760 62.56373227
v -32.41240606 -67.13075191 60.86791679
v 30.31269088 -81.42026514 70.50283253
v -81.40374720 -18.32512580 15.35358652
v 34.91312638 -119.93634701 -10.87301876
v 16.24240912 -43.51632670 45.80057040
v -90.05847573 -128.07781994 -68.14201176
v -18.03045720 -118.45856160 114.50933665
v 41.02838039 -8.61686654 12.68437784
v -30.54616414 -133.94105434 -47.40223289
v 13.45772389 -135.09921730 97.33583033
v 14.17304855 -133.91453028 93.55137497
v 33.85674953 -140.48066735 69.17984784
v 6.47913478 -3.20491451 -1.64066558
v 52.14986205 -103.68487984 35.48260033
v -9.82758775 -151.52023733 -21.39677107
v -18.41430180 -82.57678896 110.95371097
v 26.19630471 -146.06674016 9.53248981
v -58.66172910 -0.47158881 0.04384468
v -13.36255670 -78.37917656 -24.87221733
v 44.21937838 -155.45016527 78.79900932
v -74.83291626 -171.05400562 -5.75065985
v 3.38869006 -59.91931632 64.84290957
v -3.61866597 -111.58589274 128.24238837
v 38.25114667 -113.39693516 0.14143354
v 4.88294708 -160.98101437 -21.08923532
v -57.42510036 -56.08890206 5.58561785
v 1.99222402 -87.52036095 -28.63232791
v -20.00958659 -54.86017838 73.16016406
v -95.49955279 -48.50071296 13.48478161
v -72.29584455 -141.00283384 -44.93811727
v -27.65438333 -152.44045854 -25.12266487
v 10.47241036 -87.37684041 116.80958420
v -3.09208944 -141.75650477 47.81391844
v -6.14665588 -26.14007331 30.04981391
v 34.81052816 -134.02637839 -4.48246300
v -43.67921501 -52.64766142 56.42748997
v -66.31612778 -81.43187314 -24.90214072
v -31.70734644 -158.89443457 111.38016731
v -61.57331541 -74.08347726 -22.09622972
v -46.30516469 -34.35123712 41.29917175
v 25.92427656 -86.19446307 73.87513667
v -34.84173492 -77.95206457 -23.34416844
v -88.73056620 -171.77431285 -12.71703746
v 50.56458712 -117.78280139 66.92066044
v -38.69425878 -134.80709493 -46.74251750
v -78.89377326 -36.16493940 29.49887700
v -85.37141234 -169.21046376 -5.23123890
v -49.88455400 -12.45398913 -5.21346088
v -21.78106457 -101.39942169 -39.33165222
v -58.94360319 -2.73682852 3.83667764
v -93.51557493 -119.22454089 -58.35542083
v 15.49693570 -80.09195328 97.57391363
v -67.34888256 -86.05669439 -10.95416211
v 2.01262929 -82.27836341 132.16690719
v 9.47536808 -158.30250084 -14.04499263
v -79.44739610 -99.27801788 -34.40046310
v -78.52885127 -179.09765244 -2.11620610
v -77.39253342 -56.63597956 56.63691089
v -54.11573499 -61.60203367 -15.46729263
v -54.20314521 -8.67388118 34.10740942
v -73.02628458 -76.46489143 -4.93425829
v -31.16915375 -63.84529173 -16.06545784
v -46.89522833 -118.46731603 105.38975149
v 0.54103677 -80.36782593 113.77335340
v 13.87571823 -153.85620296 -14.32405226
v -99.41975772 -97.54220396 -9.78178345
v 55.27328327 -83.61671865 52.58054659
v -39.75806385 -155.58123589 93.57349575
v -97.90308028 -67.06003100 11.51822228
v -26.43922344 -45.25954276 55.05472422
v -24.36448820 -41.47298262 45.33841088
v 29.80196103 -24.61940609 -14.33557644
v -53.43826115 -40.14725983 53.28838527
v 3.75688053 -70.27095556 17.37417653
v -23.52556773 -138.40888441 -46.83541507
v 53.02188545 -99.77488965 51.49301514
v -6.19051978 -69.41107661 84.65545624
v -14.13644664 -45.89504004 49.03263226
v -19.03665625 -38.88820484 39.99182582
v -29.20557559 -126.41492486 113.47581446
v -72.82210886 -152.64490247 -33.55926648
v 17.45427772 -157.10453689 -0.90051384
v -23.66839349 -152.03160048 -19.38587241
v -9.69665218 -64.49222565 9.34521109
v -29.41009589 -145.36754787 96.93528712
v -78.47307622 -175.92880130 1.76223880
v -65.61090797 -38.26413676 3.92673584
v -10.32623090 -80.43295890 109.29674655
v 15.25837556 -127.46807933 83.26534182
v 40.26231170 -112.20474541 0.40333980
v -13.07629794 -54.02824655 69.25771385
v 52.90193111 -81.36747777 41.48617387
v -91.94221348 -53.54136974 17.20095053
v -40.70177302 -121.78038806 108.68280381
v 49.21802506 -151.24841034 63.88955563
v -74.99276847 -134.34438407 -1.44184113
v 40.28644413 -130.36480546 95.79468518
v 6.79252483 -123.56720865 0.23456044
v 4.31223027 -134.56253707 102.25838423
v -84.60142463 -106.99961334 -43.32994670
v -1.06052216 -127.37409770 119.14049834
v -44.64307427 -140.83316922 -19.42502335
v 48.40680957 -18.97966862 4.08735918
v 30.57311848 -1.28616660 9.33545362
v 6.83465740 -133.56202841 30.76925315
v -6.76556351 -52.96732858 62.21644580
v -16.92327671 -133.67702067 121.86063081
v -73.32720608 -158.37694705 0.70212805
v -68.93863529 -67.89494306 50.99283159
v 31.36416152 -129.35888767 41.78364202
v -100.75180233 -85.16906202 -4.39099688
v -99.89516437 -82.71109313 -4.79064742
v 44.68854889 -34.70087796 35.54512933
v 5.31973178 -114.71544206 117.25311726
v 19.57565732 -131.64275885 24.92773533
v 34.73991528 -124.37091023 98.60742092
v -23.74317497 -45.49835250 57.86073580
v 41.38372466 -8.21879413 4.19920357
v -100.94436258 -79.46897298 -0.51243848
v 9.23382770 -80.94698936 110.44903100
v 13.92608043 8.26405920 4.11062175
v 34.80179980 -129.11853194 22.01587334
v 18.68023910 -45.53369433 -13.27678096
v -44.71322894 -19.30656470 36.52817756
v -42.67734662 -149.80816841 97.66755253
v -33.38410333 -103.59634459 -41.16367549
v 14.03578185 -132.68807530 57.04723299
v 9.84060019 -94.44835037 -24.56479333
v 50.73368549 -55.61632290 32.26226196
v -23.73440936 -89.85644579 84.64238048
v -47.47978598 -138.19746673 -13.43441010
v -87.37251163 -42.46315733 7.06254551
v -39.43107650 -141.79323614 -7.70962983
v -80.87857068 -43.59520599 1.62634510
v -36.44110262 -135.20018756 -46.93434387
v -44.58584264 -41.53820127 40.94713554
v 37.45441511 -126.85286999 83.87459069
v -83.87911320 -45.18160224 1.69780280
v 18.59321259 -129.80379164 77.46818662
v -55.95718324 -8.13289825 -3.97448940
v 38.12868521 -80.83383739 66.77741557
v 53.73955891 -74.11000133 35.24325043
v 8.97678360 -11.66471839 19.59221065
v 19.67026107 0.12086833 -5.63273113
v -23.53510074 -44.31955889 54.33772877
v 1.66596053 -104.89660501 -35.16941518
v 49.19068888 -139.10913467 70.12274116
v -53.81767452 12.04034034 22.75465056
v 20.85406892 -142.46122539 5.72877889
v 42.37439856 -45.20177841 -10.28699521
v 26.39261819 -149.57267046 11.85418665
v -29.96241860 -135.64415276 -22.48746715
v 46.42862082 -141.57558978 44.45355386
v 16.92912728 -127.45943666 13.31961062
v 40.84637389 -133.49339366 41.60678014
v -8.59616417 3.36618000 11.45528723
v -96.66793793 -55.29094115 14.40604031
v -22.54469879 -145.33163607 103.22997719
v -19.80818063 -86.54075116 -30.13618849
v 26.25522390 -137.72033155 25.17209947
v 12.45556585 -90.04341066 108.02018642
v -59.52356383 -29.65724654 5.56684844
v 49.10120741 -35.26570275 35.05918011
v -13.33482470 -45.06600276 47.16514796
v -43.12041774 -111.15873605 -38.59548271
v -91.67397022 -59.21737477 14.28702474
v 14.61149473 -125.26106834 104.91611063
v -14.45343811 -128.76684964 121.18881941
v -21.62248082 -138.65458965 -19.99250986
v -53.49859968 -119.21145022 103.14887762
v -10.02146211 -129.57309186 26.20858885
v -93.71731430 -85.69657058 12.10924704
v -37.41545975 -135.00472903 -3.08058364
v 5.87266404 -108.88388008 22.95744978
v -37.00891510 -151.81426704 117.56340414
v -3.04617756 -137.19137013 102.76386142
v 43.89731586 -155.27787805 31.08444996
v -86.12718433 -132.90952146 -1.22790434
v -22.61127159 -20.17633244 36.66545078
v 1.47274521 -57.70301446 -16.97227731
v -45.71605474 -132.78350234 -33.00217167
v -9.57520586 -51.13162845 59.81232598
v 3.09459679 -73.20976257 84.77545530
v -77.53594965 -112.97279596 -64.85523283
v 23.50139804 -133.83288682 33.71595219
v -6.85343845 -33.08575600 35.77195108
v -97.47718275 -110.50614715 -14.63386230
v -2.68661650 -86.62195504 149.03357625
v -12.61483971 -93.00044924 -32.63631836
v -76.53918117 -47.29950428 56.24406412
v 0.97324426 -85.69076657 142.25576818
v -12.47757208 -99.15734082 130.18141687
v 12.97528483 -174.03142154 -17.15179347
v 31.91812336 -0.29929177 7.63637992
v 15.38281608 -149.92542565 -4.44007851
v 25.32010153 -0.69009344 -6.80400757
v -55.03866822 -147.02194929 0.44620575
v -54.07615751 8.31813831 26.82336234
v 45.82132772 -90.49917012 63.43128532
v -85.81663668 -112.18149215 -52.79231817
v -13.73179257 -103.84940356 120.70809305
v 41.00685194 -11.11832727 18.23002845
v 27.12727524 -110.96850038 -17.98413880
v -68.88806075 -84.85618979 -24.88199063
v 30.38416617 -163.28011453 5.99940494
v -45.92029750 -38.28836605 44.81876642
v 12.04760466 -119.61805075 106.73742741
v -92.74637699 -42.84480959 17.25783013
v -17.70613529 -116.74867570 112.71925271
v 32.65435249 -146.34984732 87.50902861
v 26.20767429 -142.47345924 11.56547759
v -44.07877848 -139.96471465 -43.10197383
v -66.31753594 -164.86102343 -15.10296483
v 42.48405993 -37.26248816 34.16255862
v -35.27690098 -8.79004598 -1.75948103
v 17.15320721 -136.63305342 93.49270910
v 9.42650251 -33.26492384 36.60792485
v -20.21840215 -67.83552468 91.84411168
v -74.04477894 -162.83109784 6.02628244
v -86.01099253 -37.00743243 8.55756644
v 33.58987719 -142.19883084 17.39195175
v 44.42422837 -154.59600091 51.71820894
v 17.16348529 -48.91210049 44.56517845
v 7.87491351 -111.12948507 112.32665181
v -74.33540374 -168.90557110 -11.72381733
v -11.37284935 -30.21811135 36.93266958
v 50.40064082 -37.29231656 5.48542617
v -69.10302490 -95.18913925 83.07651430
v -62.91367114 -80.93053848 -18.52853410
v 44.10815239 -109.08295959 4.84882807
v 32.97754750 -146.98918164 14.68435209
v -67.68918782 -142.59338379 -44.20500621
v -51.31042749 9.12361126 27.60117128
v 4.31641052 -18.72375980 -2.61530327
v 46.81774601 -136.00243628 31.21881373
v 23.89876172 -107.54650831 -20.31595632
v 36.32188588 -154.09569442 -4.69558453
v -78.34456861 -46.25244066 -0.91059005
v -46.66966200 -47.89335653 -4.52389708
v -51.96859315 -65.70290774 73.40708375
v -78.23712379 -135.87142527 -29.62774038
v -5.51839219 -89.74269778 20.02484538
v -72.98328727 -65.27807564 52.55682021
v 50.27843639 -51.05576664 25.02801456
v -78.85219902 -38.93510625 49.02312532
v 19.62385327 -163.96777332 -1.90476479
v -7.14220526 -111.30745709 126.07443333
v -60.40598452 -88.52386475 61.06933951
v -20.32359131 -36.51902080 -5.67680458
v 47.40473628 -36.44565865 35.29413790
v -0.57034247 -57.33397976 -17.58977212
v -8.19534063 -35.96337140 37.34021261
v 6.73378399 -102.58542001 115.73529243
v -20.01251839 -90.30346572 10.62660478
v -6.93540741 -136.62238419 -41.58554226
v 42.03752801 -126.95878744 92.01312065
v -87.71914989 -98.62849861 -12.39433046
v -72.85803556 -84.82417464 -7.67885568
v -25.38182586 -74.18629527 74.28624481
v 37.87662461 -147.59021997 82.93280005
v 39.03578222 -8.84185638 -2.05555465
v 24.47954565 -156.81231022 -11.83055341
v 13.27323262 -131.83955848 90.68837762
v 23.29910547 -132.25007057 19.31536570
v -13.02921493 -84.07319337 140.36130905
v -72.64804095 -123.61557037 -26.71830915
v -30.74129298 -155.04197776 110.43752730
v -54.62921783 -69.86533105 -6.20904472
v 8.78925715 8.81856214 -1.53438176
v 45.10887712 -121.80932611 24.12937209
v -77.52066851 -96.56001627 -30.62266111
v 12.93510199 -127.56897509 7.23286765
v -55.97787350 -70.55803388 75.31294227
v 52.98881978 -27.08989754 16.59006812
v -59.64475498 -46.40597478 58.23073536
v -21.40808478 14.57297616 4.78343898
v -37.45175153 -42.79410094 41.31211713
v 2.27644364 -61.98617071 12.70539872
v -62.93302029 -82.15750754 -15.57438821
v -31.27176687 -136.08199358 -37.00605407
v -46.46526650 -126.00806355 106.47612065
v -74.31809604 -168.52830350 -6.24515908
v -35.31608731 -137.42367923 -21.39935829
v 20.88088542 -38.82298619 40.69446400
v 24.64308217 -163.32030296 1.99671066
v 13.96193728 -111.63334548 17.81106368
v 13.76259513 -131.18429482 56.09693751
v -37.06440330 -22.58222736 -5.78213716
v 34.80819240 -136.05819643 -3.30961961
v -60.37121639 -145.93775570 -42.85821691
v -79.67902720 -133.31812620 -45.38942873
v 38.49795833 -135.61473787 26.79306269
v 43.41325909 -152.95122564 45.75798661
v -68.20631772 -162.72646189 -4.47789393
v 22.06386067 -131.55733049 95.56315094
v -81.71996474 -128.26108932 3.85082467
v -18.71561632 -122.46964127 114.78134245
v -23.28271233 -78.00922543 97.16201574
v -2.44317530 -76.88555866 26.66755207
v -76.59091055 -12.37591729 14.65020888
v -75.47479123 -11.89693715 31.23915941
v -47.87558690 -49.91305619 55.49544469
v 28.03762630 -3.86683736 11.17362641
v -46.29775137 -156.91581368 105.62773794
v 28.12654898 -32.86628798 38.11996058
v 28.73299085 -120.19533664 101.31928325
v -77.42737234 -64.88739699 71.17430866
v -23.19118194 -49.76780340 64.71872330
v -40.09540752 -130.44498861 -46.95691913
v 0.22074231 -106.07505590 -30.58269992
v -33.14651549 -2.06787302 29.54374254
v -74.16351140 -172.94405401 -2.86726584
v -39.00288045 -136.11292839 85.57983488
v 2.20199372 -99.37227517 137.21083105
v 16.76046103 -132.40697980 17.02682674
v -1.11868745 -129.67963517 16.72868244
v 6.48223516 -149.07923341 -20.68816312
v 25.77657811 3.18785105 7.48257479
v -83.91847461 -139.53031600 -25.22590570
v 6.65608374 -149.96294677 -25.27900971
v -16.37477055 -13.42097577 -0.89804584
v -3.00641148 -144.12912726 -19.93438601
v -63.50909919 -76.07001811 75.81453025
v 2.96976673 -17.83861592 0.26987356
v -61.31973863 -106.26393557 81.54933155
v 49.69744757 -111.56968772 23.75660650
v 19.70523968 -19.11866292 28.24107744
v -15.31873364 13.73535022 7.93045014
v 26.05669759 -108.55946690 -18.62690784
v -43.64855215 -152.46059000 -33.36613998
v 53.23629081 -95.64170986 62.43535131
v -71.07082009 -106.19176179 -21.37110382
v 15.46452194 -125.06115437 104.06452417
v 23.18041027 0.00037932 -6.52389321
v 22.02570811 -80.52152395 82.42914826
v -4.81986161 -85.07841825 149.21678603
v -96.18525207 -70.66221535 13.08034174
v 42.46325791 -66.23109430 0.53436530
v 0.18537918 -120.09542435 122.50176072
v -42.71906987 -145.76865733 -6.26087887
v 42.00517014 -91.42097086 -3.86060402
v -48.71544242 -146.76526189 111.68529093
v -13.25652376 -36.87631711 -6.85518375
v 39.45574537 -122.64592946 88.30629289
v 43.39311644 -24.13655445 -10.01407206
v -43.02128404 -113.26757818 -43.98629814
v 44.43167523 -18.71921122 -3.76920099
v 6.95423828 -94.01983023 125.15090406
v -24.20731075 -69.83785331 89.77534622
v 21.21494524 -146.55125141 82.33053237
v -34.87964347 -133.01499188 -12.27954589
v -2.18777964 -150.41315556 -34.09487009
v 46.62827030 -123.96107614 26.54264867
v 8.96418281 -165.04351795 -14.88602813
v 2.10080319 -116.64362252 97.33537585
v 21.78494446 -152.06307173 -7.87002128
v -25.84329620 -148.06583524 114.90078270
v -81.18747175 -49.51249808 14.96534050
v -34.22212973 -151.40108764 -17.83588901
v -67.08411872 -88.02601695 -27.90625952
v 43.43547300 -24.00892787 34.01639685
v -45.52322626 13.34977895 4.38525947
v 51.34431645 -28.48878130 30.94165958
v -42.62696207 -154.52621877 -21.13711648
v -41.67565331 -30.54759279 -5.32245124
v -2.66392273 -110.03708094 129.20930982
v 48.91137406 -132.01825321 36.46140173
v -1.06110866 -134.37835872 95.54799646
v 22.12718315 -134.41003859 15.78520983
v 23.46466482 -144.30548251 88.72175217
v 50.08721352 -88.04515004 61.76851690
v -1.51802588 -105.66415638 23.30897935
v -12.12100126 -76.66277140 14.68041632
v -9.93131474 -137.11573184 -44.82825473
v 41.22989625 -69.80589032 -2.83464487
v 22.61318639 -40.50158337 -20.45238577
v -74.42056388 -84.16439593 -7.95742683
v -60.24898961 -106.85411841 96.26366198
v -56.95372820 -67.52755493 -18.08089390
v -4.64375783 -142.35532284 -42.89256409
v -99.11564738 -105.92056066 -2.26080418
v 3.59671074 -136.71366870 9.36226640
v -17.24071242 -140.06115496 -30.71446903
v -57.66262114 1.31028425 8.28753877
v 0.35412182 -138.69422674 20.36836743
v 29.20575254 2.31740810 5.32567129
v 18.39913987 1.89003570 -5.25878370
v 48.48476499 -42.02168435 1.22704520
v -66.20497257 -77.39474624 -1.54091208
v -21.57738991 14.22023401 7.53145060
v -29.04305980 -40.75942189 46.61484063
v -2.39791116 -81.40227944 -26.91243589
v 31.59081563 -165.12849927 5.42655401
v 33.90345350 -164.15573657 5.57744736
v -32.74473175 -98.80971164 93.75084192
v 50.37619919 -113.11203241 37.28694841
v -66.47491455 -60.48679352 73.80326837
v -25.96414648 -137.08476722 -17.49242097
v 8.43572523 -132.42146373 102.04362124
v -2.35303701 -144.09050345 -27.66859531
v -4.10266034 -134.59970057 21.84320241
v -37.99187392 -162.97222674 113.24436963
v 9.62657575 -22.28089608 29.49414589
v -88.95754814 -59.11030248 13.26563675
v 24.42369610 -162.06739843 -14.41647578
v -43.65652427 -138.47461343 -12.41789851
v 48.69811982 -83.68542045 62.08153442
v 14.60164413 -99.02700037 -19.83199641
v 18.27373542 -106.69044405 -17.67598465
v -35.60367972 -160.29459238 100.68740696
v -36.94809973 -143.34301651 87.36460656
v 13.17465771 -20.04048042 28.27822790
v 11.12117060 -48.01080376 -15.71215130
v -25.85360780 -22.02813514 -4.78265621
v -33.32702816 -58.73268098 -14.51546978
v -80.99248260 -137.77650893 0.72917208
v 32.87714720 -142.85458624 18.66315119
v -16.60709269 10.63466445 11.29232999
v 26.00297704 -143.11133325 -10.03129780
v 26.01282485 -131.77658617 14.58065026
v -98.21750224 -81.75854385 -5.48172649
v 36.02334112 -120.27012557 -9.21883807
v 27.90127136 -167.90792346 -13.28111347
v -59.68699604 -4.36398666 3.09731159
v -19.40198615 -76.18989795 12.49174960
v 15.37799556 -63.37568909 65.30153751
v 45.18319666 -12.94310298 2.81115295
v -61.24204025 -147.85331488 3.48982960
v 13.45543005 -108.86753350 -23.33276160
v -68.95091385 -94.54070032 77.37790048
v -45.86431757 -120.24915963 -48.35066199
v -67.91449338 -8.90093856 6.36881031
v 17.72783138 -176.53311789 -10.45332011
v 5.00094146 -90.83256125 128.27731669
v -50.95750093 -141.28504694 -0.27143795
v 30.17363697 -34.10013020 35.93798354
v -17.42437854 -141.40534401 -23.74891192
v -25.38444661 -84.39121395 81.38654381
v 16.11132547 -127.22808123 81.84389770
v 10.70070732 -130.20597398 4.90778033
v 27.74415910 -0.86855621 -5.99235296
v -18.13530363 -94.49405223 111.03167385
v -66.74976647 -45.55877298 0.03460771
v 45.46265304 -106.23168200 -1.19022955
v -87.94602007 -152.72709727 -7.08178477
v 8.03335477 -131.83964789 103.80406678
v -44.51632127 -138.96194100 111.26326770
v -26.70489252 -153.79898250 -22.79948071
v -70.12213022 -60.89954823 -1.96814374
v -83.63156766 -39.49664161 38.65046054
v -24.25412275 -128.59033048 118.58023703
v 7.44331675 -96.98382765 109.18800533
v -79.46731895 -137.28953898 -29.50085700
v 47.81200737 -104.02462631 47.83426225
v 28.39560248 -117.22284555 99.57613796
v 14.65681009 -165.69910944 -25.25904775
v 7.69713754 -109.01391506 24.50256050
v -37.54041344 -62.67615408 63.02189082
v 45.29407620 -21.75534703 -3.78287747
v -80.79358935 -166.56701267 -17.41446927
v -74.29976016 -10.51616948 29.34879810
v 20.09699680 -119.95168775 104.42918539
v 46.22834176 -31.31699562 -4.12047934
v 0.75501553 -2.62342626 10.29979624
v 5.92263555 -98.92241657 119.81323361
v 6.40591327 -31.54288232 -9.01708938
v -68.47801805 -26.73375979 4.03472455
v 39.17037323 -16.03102498 26.56750381
v 3.01625486 -61.60999089 -13.04290444
v -48.12715575 -81.49386942 54.12307382
v 2.11556256 -135.43225825 101.60072893
v -38.99639100 -132.09736347 -46.79421708
v 34.75848213 -137.81456649 20.48920840
v 4.36567049 -104.48370874 121.61779404
v -73.52526486 -64.87491727 53.78546193
v -59.61022899 -160.66721082 -20.16724832
v 31.86736256 -117.81963706 -13.56074400
v 2.57484638 -149.24114943 -38.45822811
v -82.25084096 -118.85788292 -71.27285749
v -27.26916596 -38.56054693 44.67153549
v -31.27274662 -146.38710022 117.48643219
v 43.65511611 -135.02316177 84.41530913
v 3.45615274 -106.96907341 25.24527535
v 35.20191461 -154.03918922 -8.79069045
v 32.48995170 -139.41642642 26.06915683
v 16.67510532 0.38355959 -4.50533256
v -91.12466872 -123.72364104 -71.58704102
v 8.01209081 -63.70162964 20.63641511
v -43.62263158 -118.48903447 -46.00472003
v -16.04755037 -135.78253984 -46.71601579
v 5.73167298 -149.53653514 -24.65396561
v -25.23514442 -142.00833440 -39.41156343
v -92.39436686 -45.63152418 19.14880425
v 42.99619794 -60.68543717 1.10036915
v -1.45900599 -54.08215523 -16.64369553
v -74.17909801 -89.61413801 -11.40410732
v 28.76892872 -134.20076668 23.27039465
v -67.15989113 -142.09535718 -44.90381852
v 8.59060511 -161.66153550 -14.70695343
v -82.97491819 -133.49755108 1.88980356
v -28.23431231 -49.81623963 53.92473191
v 29.82428111 -148.05056155 -4.22779610
v 28.63846347 -138.10724020 33.22299197
v -28.01147103 -136.41585410 -16.29848965
v 43.29802468 -149.51750636 30.33934347
v 26.47505142 -151.61423385 -10.62774938
v -68.46706569 -152.10291743 0.42493423
v -97.00535238 -106.66204989 -14.24632687
v -96.91962600 -104.18231040 -13.09542824
v -61.70944870 -101.77730769 95.33558786
v 7.39405956 -126.91712379 85.39459854
v 54.75407839 -79.99169081 38.47474977
v 27.85075828 -136.20631397 59.40022320
v 34.70734507 -125.81282854 -2.40329863
v -76.79332793 -45.10463774 53.89837548
v -14.32518847 -84.84833688 14.38469067
v 33.02809969 -32.47775137 35.10773554
v -91.06089175 -157.93736279 -17.75277965
v -55.61419204 -108.06192458 74.45361465
v -33.91005844 -161.58543527 112.87443340
v 1.23479287 -7.81893730 15.01849387
v 21.13966644 -77.39818096 77.60076970
v 20.17627470 1.87722733 -5.49491914
v -29.86327559 14.74772394 11.91652939
v 50.75208843 -58.23444203 21.28184959
v 22.46711217 -115.52518606 -16.81119204
v -41.01200029 -146.17425203 -9.14060604
v 5.96561516 -110.72613299 106.05589300
v 37.50257194 -135.01548767 24.02125672
v 37.49920055 -54.77941781 -16.78111963
v 13.86523526 -136.27265394 51.35944858
v 14.52795416 -110.31743139 21.75989002
v 8.08528252 -133.62547755 30.16363084
v -32.31626377 -153.57549489 -21.21135034
v 54.04517055 -77.39544660 37.21971437
v 16.09038934 1.16987724 7.44409533
v -48.09978232 -91.03531390 -32.12319314
v -43.76398399 -20.84770426 36.39235348
v -8.96354578 -47.05828056 49.39660802
v -36.60032153 14.42692429 4.11969796
v 27.59535611 2.49631098 -0.93678263
v -77.94624567 -173.78881574 2.70845974
v -71.36540860 -47.44844511 58.10856447
v 21.19919285 -131.51587546 24.56341125
v 40.51098973 -46.68966681 -16.84875973
v 2.07013451 -132.65454769 93.23959053
v -79.52880114 -180.13960123 -6.05963357
v 3.59116984 -37.14017570 -10.58638096
v 23.46688882 -9.74322576 -10.07329021
v -3.24434787 -146.13641798 -20.30848153
v 11.17905695 -172.02715576 -18.95561442
v -60.22606418 -132.43396580 -51.15763098
v 0.94567210 -4.97320108 -0.80887554
v 32.98452869 -88.06081861 67.01396406
v -49.12059754 -27.20380388 -3.93225439
v -29.60319258 -33.67403150 41.32882133
v 8.35961010 -125.54654479 0.68625552
v 28.50224636 -140.28745890 -11.05974335
v 45.56586593 -152.91808546 50.50211772
v -3.03299958 -143.53790879 28.58360484
v -82.92721957 -105.34174740 -38.29495609
v -43.12017560 -116.20986462 105.31149805
v -13.77593447 -83.90709758 14.83056415
v 32.48105943 -141.20505750 15.93635790
v -23.92283082 -132.29678571 -11.57445554
v 27.80114301 -151.56942606 7.40965828
v -40.17082974 14.97116312 13.03498540
v -42.43655130 -110.32777280 -43.49520430
v -44.94924843 -43.47880185 46.94277793
v -43.07265952 -141.89340174 92.46230125
v -51.58727989 -58.87334794 -3.79428454
v -0.78967074 -86.16344631 -29.99999374
v -28.26277912 -133.13342631 -41.46156460
v -13.70586082 -3.37238191 1.16183457
v 23.16141687 -38.91294822 -20.93453705
v -3.45499651 -62.48515844 -18.87343824
v 44.13229227 -10.57948265 7.52069103
v 29.47198041 -35.43615341 34.51505303
v -37.84043714 -148.38154614 -29.81740236
v -23.27174135 -87.08681166 84.92171019
v 46.64669558 -79.29101586 61.92114949
v -64.13516402 -48.49553481 59.45871398
v -7.06745125 -62.49558926 71.10290974
v 50.46259612 -48.73856902 34.89584103
v -19.42308806 -46.36327177 54.17622626
v -33.38815644 -74.40492511 76.80996507
v -71.59027457 -19.00606416 7.40786409
v 24.89222959 -151.19068325 -10.13762038
v 45.46175897 -135.00815630 86.81646734
v 51.62405223 -138.20812106 82.77437836
v -76.01904124 -167.54296422 4.90738545
v 42.09791496 -111.73713952 45.22812739
v -50.58836564 -139.31895792 108.50867629
v -55.79406023 -13.31827790 36.58996895
v 18.70740578 -27.78896689 36.26480699
v -22.91988395 9.98086017 13.77481129
v -44.46691647 -47.12153971 45.96503079
v -55.55482954 -112.39831150 101.39841586
v -85.45917273 -107.87169635 -16.77452214
v -28.89733389 -60.53962559 56.30915239
v 18.99336092 -134.23277438 24.43437092
v -18.27514172 -30.93567118 37.04470396
v -42.22661257 -149.23633635 95.87736428
v -91.54010564 -66.64460897 -4.30182926
v -7.64240744 -90.21254629 149.59961176
v -43.24068129 -142.77186990 113.58838528
v 9.87734366 -17.32691750 26.09271742
v 0.21075366 -120.09614706 78.87019217
v -59.62145329 -13.69267795 38.66553307
v 8.90152343 -19.92775500 -3.06709786
v -31.83323517 -72.96398282 -21.02942392
v -48.68142679 -139.24729824 -21.85215987
v -46.32762447 -84.96204764 -27.34705433
v 25.11064522 -133.94197822 54.47227135
v 48.78768697 -104.86296564 16.48316532
v -23.83064851 -54.20624837 67.54511595
v 48.32727090 -144.39444244 83.72021466
v -93.15224737 -126.54554844 -64.01462853
v 15.11442289 -57.80025199 56.42922968
v 25.78074113 -160.56652367 4.01465688
v -72.74177670 -140.38559794 -41.38012975
v -101.49686038 -97.99570590 -6.40975870
v 17.16698147 -132.37713277 68.93313676
v 34.53218192 -15.30023105 23.00866880
v 0.98160014 -107.39288479 23.90798740
v 15.67340270 -109.48400199 -23.09203334
v 10.16805042 -135.27889550 98.73884916
v 32.63068944 -27.37763152 36.38058528
v -34.37963873 -62.09614128 55.81875518
v -15.11237677 -50.27040839 -10.98938938
v 22.94326946 -69.55474615 65.67993760
v -76.35224611 -51.72463134 65.71247429
v 49.64089021 -152.28785574 74.16685671
v 5.17727342 -81.99889213 119.64923143
v -52.24487931 -54.93897200 -0.34094846
v 15.21142665 -129.16140258 62.81492859
v -50.08170009 -110.50318182 102.36682743
v -4.44284361 -34.36777741 34.79767963
v 49.87819865 -70.03166527 33.25737640
v -32.99099579 -122.21230567 110.53211242
v -0.86023909 -69.81646270 -15.68944566
v -61.84269860 -19.70587857 3.10223107
v -13.81776296 -68.09728593 86.92791313
v -31.95917234 -154.83917296 114.79295790
v 3.19770863 -139.29453492 45.10108009
v -45.28746381 -89.58888799 -31.12551756
v 51.66789144 -102.98539698 57.76691809
v 54.41546440 -88.55774254 29.18014117
v 10.98709181 -156.17966652 -32.96723962
v -100.28255731 -107.85791278 -8.14468320
v -72.54671305 -110.15509814 -55.57895079
v 9.15062986 -88.14579248 119.40945685
v -80.01630008 -135.81605256 1.18021236
v 51.17622018 -80.67396283 54.13436517
v -48.30026627 -141.60586894 99.17159379
v -84.07896012 -144.23903823 -0.20524522
v -40.25030136 -153.94067764 92.26933867
v 39.88546878 -135.18494368 27.03777887
v -6.91756234 -82.14191347 125.99521875
v -58.63762647 -21.54015563 43.12880337
v -57.00789019 -7.38952076 34.84193608
v -76.62364841 -140.92740417 -31.44308925
v -72.04527408 -141.56407118 -38.95899281
v -74.03632998 -80.68420738 80.55377752
v -30.45720235 2.55525159 0.16288298
v 27.74206549 -168.40840876 -1.00889232
v -41.21768102 -14.88776226 36.87489778
v -6.63019577 -74.89462942 97.37128019
v -59.44413692 -78.64037156 -13.01865373
v -26.78552642 -54.05688658 58.80258605
v 19.51028034 -137.85178959 84.74574238
v 43.55387017 -15.00829682 -2.64150091
v -56.95744604 -104.76338863 72.07733393
v -72.26537913 -142.97853410 -1.36471773
v 29.05714139 -46.09480873 -22.07181603
v -29.36742827 -136.68641448 -30.03938869
v -52.96613649 -75.40623844 76.94643736
v -76.40361786 -165.86290300 -19.95429397
v -98.53247553 -65.23939222 -0.28281400
v 40.63396156 -133.58190656 81.94889128
v -29.12083641 -5.00492239 -0.05573631
v -15.67685604 -82.33634382 126.19064748
v 19.54444684 2.46501691 -5.17825643
v -2.01077154 -104.13101315 -30.31966463
v -26.39252506 -108.33431780 97.62956202
v -35.42992100 -164.54297304 106.73334450
v -78.73828709 -54.45209891 45.69125921
v -75.30646026 -171.46517336 -12.80273031
v 34.62993726 -75.22262633 66.32959098
v -41.08784720 -57.23698437 59.76017192
v -83.48415792 -110.08238047 4.72786138
v -13.60092964 -85.14394611 -28.61883119
v 46.93110660 -69.55716014 7.49174180
v -92.35155582 -124.85732883 -19.51637492
v -40.59819505 -157.04773366 116.26796424
v -71.25331461 -158.11663866 -32.11072087
v -41.48984700 -135.97750664 88.27921003
v -67.41157174 -144.47881281 -0.28636015
v -48.58251661 -108.16241801 -48.29534516
v -55.00718579 -16.77643508 38.76399249
v -81.33213967 -27.12787688 9.97850113
v -77.45308429 -130.34297526 -37.47899085
v -79.03122157 -57.16964230 14.26850725
v -76.55932754 -131.74284995 -60.87005138
v 27.83408761 -118.03405732 101.34536773
v -63.37965280 -63.97596002 74.16550815
v 40.36489874 -150.81644058 81.49941266
v 31.65371343 -164.57605362 6.58397842
v -29.44754437 -110.93171686 101.88979656
v -41.98039323 -151.89193189 92.57462621
v -1.70904188 -109.50794071 22.32658304
v -98.89706969 -78.62474769 -4.38396540
v 10.25964599 -117.67252535 107.17248917
v 8.95586982 -112.53120750 104.31148857
v -14.67544865 -87.41917461 136.63962483
v 53.07187513 -40.88842124 31.51995316
v -87.19219267 -30.17534688 31.02193214
v 54.14849520 -74.76680726 33.37927535
v -18.84002611 -143.99883151 107.74970055
v 1.34228403 -49.14043471 52.66067013
v -75.24198294 -58.54554102 74.65166599
v -4.99003055 -66.34078920 12.23765220
v 22.67250046 -70.62558830 61.83699891
v 52.89710313 -101.13410652 40.67399353
v 30.28841875 -87.30059862 69.48962808
v 19.22357455 -131.43114746 42.87426546
v 27.82543562 -155.20499647 10.03682800
v -42.94081405 -50.02078786 -6.76372182
v -79.63655889 -166.15022719 0.01386420
v 14.81252071 -123.88923019 81.29179478
v 19.94644478 -13.40025570 19.27909255
v -58.06253478 -75.87303966 -7.32481759
v -52.35660076 6.05106819 29.79718708
v -10.21867525 -136.88123226 118.47031862
v -38.22454810 -137.89102435 -15.71693644
v -51.74776167 -127.81076133 96.45508975
v 34.32809561 -132.80500472 48.57349396
v -73.45459610 -135.82494855 -2.62622652
v -12.03690842 -140.80944657 -23.79683033
v 1.90272427 -141.96023345 -36.53378040
v -86.23118699 -161.32566333 -5.85217122
v -14.60827980 -100.65989941 119.76671219
v -4.27999906 -57.20999837 3.34000005
v -39.47854042 -127.14560330 87.18916029
v 49.29073900 -23.02148007 5.01797348
v -89.95790035 -38.91627118 21.70820348
v 50.91523752 -31.11560084 4.89524892
v -50.36194623 -150.98750591 -35.02412140
v -56.29809201 7.69369677 1.46403094
v 48.74428362 -39.82421011 1.11349463
v -13.53232656 -96.25913203 130.14633954
v -62.01386079 -21.63047343 3.53529025
v 8.56322981 -113.98885399 70.98445296
v -20.01859434 -10.08373778 -0.02044034
v 51.42651126 -52.71266401 18.38307641
v -81.74937963 -165.37915170 -17.96303876
v -38.81859034 -61.19290739 64.02371824
v -84.84712243 -116.08321220 -20.69967985
v -96.83413059 -53.58908698 8.81167781
v -61.05673686 -98.38515520 68.71425360
v 15.27155843 -107.37892985 -27.54543535
v 43.85120049 -31.61886334 -10.38946956
v 16.14926755 3.00813094 8.14897846
v -68.30164045 -91.56422317 87.67394722
v 6.69828476 -9.94458329 17.34921522
v -80.26143909 -49.62568358 40.96763209
v -56.76715821 -149.91293848 0.42386312
v -2.37037824 -67.02216715 -18.83797720
v 32.97292814 -15.49654920 -13.33866827
v 51.00555345 -148.46187830 69.74133104
v -89.70177919 -36.72628105 22.13006094
v -83.14655721 -111.89646274 -53.50310355
v 23.60131033 -153.01176906 -0.91888371
v 50.33642799 -114.47200179 30.69260903
v -78.08058709 -44.83587295 52.65719444
v -66.77088886 -151.54929459 5.88830048
v 33.43936801 -133.02221894 51.94813013
v -14.35726788 -93.25358272 9.62205324
v 35.48751026 -121.99456245 -3.88183561
v -70.19820809 -8.39066599 30.24511226
v 28.30588631 -137.93729246 21.89306542
v -73.40725511 -54.22146618 44.84440014
v -95.45556456 -114.58490044 -17.14507304
v -44.71002519 -103.70957851 -44.52004656
v -59.81738493 -71.50661945 0.25972421
v -68.21788102 -56.90008029 73.46793264
v -101.28563643 -90.25714546 -5.07006422
v 20.78701928 -84.56362039 85.77548712
v 45.09770125 -142.90736616 51.09580606
v 12.30969187 -133.33296776 93.28825027
v -39.88371789 -105.47408462 -41.53735936
v -30.23417108 4.69888747 22.26220258
v -22.19901234 -63.65498155 85.87854356
v -10.91830712 -115.11553079 122.04983830
v -44.33303699 -132.08009303 91.57652408
v -50.60829595 -53.81615087 -8.30634311
v 20.38368210 -136.66798174 59.06551331
v 56.10109493 -81.92967623 36.07526049
v 18.97293516 -21.79677226 -6.55318098
v 37.89438680 -89.07840401 65.01697749
v -87.89056540 -57.87488073 -2.88087409
v -15.79041034 -127.36412883 120.49362808
v -73.97224009 -120.11945993 -23.31491746
v -37.81100363 -146.15291357 88.51827681
v -4.00852971 -108.14529657 22.15521410
v -16.24780707 -105.30538857 97.92354703
v -1.79430598 -142.28920639 -42.20519960
v -0.72968955 -155.99077940 -22.18316123
v -65.66299498 -73.65386933 0.48448029
v -31.81828558 -69.89226490 -18.67069863
v -93.43475848 -117.70323664 -68.22712719
v 8.06994922 -133.11649859 31.61336482
v 44.91107166 -133.83460045 91.06431156
v -40.82734883 -64.45887685 -15.90785012
v 46.40949890 -156.24468029 58.73450637
v -34.65962037 -125.19830465 111.71958596
v 47.84830287 -37.71525994 34.88688543
v -80.56754619 -42.51203313 34.38731283
v 19.57989484 -134.84098017 81.71187341
v 16.76247083 -144.33152974 76.13086700
v 54.01192978 -102.02986002 64.09254670
v -19.61737871 -33.01702440 -5.22728357
v -68.57097894 -73.18533957 -0.58296951
v -82.85385370 -44.40708458 43.27740893
v 51.33660510 -147.80926704 71.62786275
v -81.16567135 -149.49484169 1.10803184
v -48.46775159 -12.56808545 35.19807383
v -69.83241439 -39.61329535 52.69193649
v 43.25707257 -138.68302107 58.30995739
v -20.26909404 -65.29065222 88.02273870
v 53.29524353 -134.81226563 79.52351868
v -19.22201551 -141.44811034 -26.63523518
v 5.25527587 -8.54677707 15.36253747
v 53.81960794 -115.09670317 72.77450711
v -2.53238296 -79.53825593 23.26142229
v -53.82849649 -158.43567252 -16.52538404
v -93.19601953 -74.79219884 14.37299792
v -4.63657919 -86.59591526 149.86917377
v 18.28598045 -40.88961333 43.29245165
v 0.77632046 -107.74717480 129.07369435
v -57.28512257 -81.36419207 -26.06738172
v -85.27793735 -123.95305932 -48.55060950
v -87.93459833 -115.09881914 -69.09249723
v -53.76168713 -5.12608048 -4.31530317
v 48.53009060 -16.54557139 10.00461355
v 13.26949243 -119.68490481 76.93323493
v -84.84534919 -56.37261271 12.73143943
v -40.43743014 -157.15077519 94.65917200
v -70.68563998 -90.34667164 85.23639292
v 0.37892826 -155.77650070 -21.41886950
v -50.77444017 -54.41126972 -2.45891372
v 44.40841824 -115.85661769 19.23073642
v -42.17415303 -12.24708557 -4.68201982
v -23.27184752 -143.05624366 -34.48114917
v 16.17958769 -87.47026324 96.53306007
v 6.16197987 -105.40473461 109.74654555
v -34.75088254 -12.00434007 35.89177877
v -11.53740007 -144.58613098 30.52566387
v 12.67447602 -103.08641195 35.20939499
v 49.71177876 -47.88226634 35.32415256
v -15.36043268 -135.44310629 -39.14301842
v -80.72629571 -43.40270907 17.81997457
v -86.90641075 -172.30735719 -8.01913347
v -27.11893059 -8.92783143 31.46970272
v -26.63621679 -145.49748600 106.28630221
v -100.44334084 -79.34109122 -2.83763278
v -24.09707755 -105.25766760 92.78023243
v 31.81541339 -106.30079359 -14.24366795
v 24.50905368 -119.27606165 103.30817103
v 35.80756858 -145.59836686 -5.81208896
v -86.35202050 -73.27569276 14.14533332
v -54.97526377 -114.88987505 94.94683146
v -5.21548139 -124.98181313 16.83972031
v -44.09449548 -63.79245967 70.63680142
v 23.51186797 -145.24856210 13.82270269
v 43.32239553 -106.69271648 -7.79701164
v 43.88163611 -78.33065838 63.26634437
v -10.21990832 9.40764323 -1.08051521
v 34.52028707 -144.22345161 -4.04333835
v -30.95921502 -117.99886823 107.66573995
v 20.20763792 -127.20264494 16.85502380
v -45.24058476 -47.91684821 52.13508382
v -84.28306878 -171.96436226 -2.58641015
v 44.83186081 -147.22660184 31.15060553
v 34.35533121 -164.51731324 13.88159301
v -29.07932363 -36.94917262 43.61354932
v -5.20076975 -132.65852630 93.45437586
v -11.56578306 -140.22295177 -44.91492733
v 45.97305506 -112.26491630 15.72020724
v -26.76321380 -146.64573967 110.95686257
v -20.71747184 -135.56906581 -47.84005508
v -30.78506701 -55.36635593 54.69537526
v 3.80471512 -98.92966598 133.05233419
v 5.43348631 -128.50882113 87.32523024
v -53.01703885 -91.10905975 -30.72883934
v -79.59723473 -36.76852956 26.74291097
v 2.46320968 -129.31849062 112.51579970
v -37.97541186 -137.12880015 85.09844542
v -15.27490932 -103.50276530 105.59520125
v -75.48717409 -99.64280576 6.15378516
v -14.93097562 -76.87807828 105.50457239
v -22.66391553 12.85398286 1.84734748
v -55.12648448 -121.57053500 100.71066767
v 36.22154519 -119.72064525 -3.01885838
v 14.55069054 -43.11929271 -16.93509333
v 7.66749121 -137.57021725 44.40584406
v 14.84476589 -172.29200900 -11.16062701
v -63.64586949 -161.90162301 -30.32459877
v -30.66081554 -102.76513547 -40.70063680
v -47.31289297 -27.60880813 42.16690734
v -84.77376401 -111.74192280 4.08511329
v 53.02941427 -89.49439973 60.68738550
v -82.58862793 -136.84147596 -25.44229664
v 5.38058719 -38.75673190 -11.77923568
v 43.11519489 -141.37338102 62.87162751
v 25.68807080 -24.26612377 33.71093050
v 6.73172204 -148.42806756 -37.49557212
v -14.68536351 -59.25249681 73.78458232
v -33.16352144 -54.34371531 -10.28330345
v -94.92651373 -80.37881553 12.59918697
v -22.43589796 -139.60342109 -30.39560653
v -45.39107531 -17.52900332 36.50641814
v 46.84133455 -114.55327272 41.55334458
v -45.10570318 -38.33133727 40.14177248
v -35.64346954 -108.36614668 100.54700822
v -86.91287041 -144.17220652 -3.02276155
v 2.59586284 -158.58748555 -21.88289352
v -51.74450204 -158.33586454 -30.27893417
v -12.60029804 -86.17669344 144.05094087
v 23.46178330 -137.03241944 13.79209384
v -23.08098413 -112.92852461 98.03816676
v 1.77570933 -141.97869599 41.87464342
v 8.41171015 -35.75287014 39.45913538
v 38.35931793 -96.14590555 -3.20868264
v 10.40892862 -156.78505599 -12.63388433
v -57.29789287 -134.95446742 -18.34616438
v 4.36678017 -148.30958843 -20.83981223
v -63.99166584 -83.04500580 -26.69614181
v -51.84815824 -138.64806294 105.78197241
v 54.33649570 -111.98760569 70.51061094
v 35.61572358 -156.58853948 -7.74955237
v -3.21005005 -104.98704016 -36.15797311
v 11.49016060 -51.98709667 19.08522658
v 17.95383357 -106.90299422 -25.94489977
v -43.07637364 -135.09064913 -2.33476516
v -4.22116509 -79.23735678 106.29093647
v 19.99964193 -145.48888803 -5.24974801
v 16.12918824 -99.86899048 38.07841614
v -83.89797807 -37.87436336 25.47651716
v 7.53671629 -119.37688291 79.67980951
v 8.02911632 -115.04045129 7.54208351
v 3.24654300 -140.60336351 24.58282560
v 52.68419906 -38.77089173 20.56227624
v -67.93242693 -146.39234543 -38.25351596
v 53.40433866 -96.11579776 62.15910614
v -54.16199565 -113.27814311 79.14330065
v 30.16410209 -162.10670769 17.33214781
v -3.60255712 -137.86639273 111.28369719
v 17.56140031 -31.12060577 -11.43176388
v -35.33444181 -145.15176415 91.75398946
v 37.06537560 -132.63066113 23.85874651
v -91.09794348 -112.72914708 -53.87803167
v -0.43716893 -61.94844097 -17.45616086
v -18.98224466 -85.70328355 13.30125611
v -54.94497344 -115.30959606 96.44835442
v -36.73741221 -137.14401424 84.94383842
v -12.47348916 -73.28902185 -22.95988798
v -41.32288694 -60.21507829 -14.29022569
v -23.85907434 -61.47563830 80.74421436
v 25.46937950 -143.23239028 90.53427726
v 35.68137065 -122.30410427 18.15019548
v -44.82662678 -138.63310218 -0.31028016
v -87.21990138 -55.16122654 13.85588944
v 9.38583538 -48.55838791 51.15303025
v -31.10827692 -157.15700388 112.97390610
v -82.02592283 -133.52069259 -51.17977783
v 28.48905697 -72.60097563 63.62480670
v -57.73520842 -76.00127161 76.50075853
v -33.84774551 -142.49300957 -43.90365630
v -39.22327980 -66.80720299 71.47462666
v -5.89360576 12.63288222 4.28910134
v 33.17358717 -144.35714483 89.23836052
v -99.09575433 -68.00446659 6.85033854
v -91.42833203 -38.60070184 15.94651118
v 12.67402805 -108.39295387 -27.44534798
v 31.45373613 -7.80111784 15.23868646
v 12.51482219 -46.59050703 -16.00013860
v 9.65338293 -151.80197358 -35.28529033
v -20.16391605 -60.92984974 81.80445433
v -1.67181925 -54.02182415 10.44272352
v -77.55671442 -54.61156368 59.21518430
v -45.05163059 15.85077494 9.32180975
v -64.12521005 -126.83647871 -55.05127087
v -98.83870184 -90.25400877 -7.68104801
v 48.90697822 -122.48954922 28.55206840
v 34.70928594 -162.77909279 11.52360067
v -32.08125383 -88.20011467 85.88153124
v -9.64246318 -154.45771813 -24.52328615
v 16.96432754 -87.88862824 94.24878657
v -91.84341133 -68.99991632 13.97973765
v 43.37488487 -139.81017470 29.68881652
v -24.81324039 -71.71431184 70.72214782
v 16.94382541 -80.02190292 94.14613247
v 18.00940745 -148.15446734 -6.50092307
v -84.35340226 -130.89114428 1.86406961
v 41.84689373 -85.53595096 65.43303281
v -73.22570682 -94.37453747 -17.26434380
v -5.28300414 -41.40463844 43.13044995
v -30.81732616 -50.90165138 -7.45570287
v 0.64426917 -54.56092209 60.25527045
v 49.76884648 -45.24128139 34.61840749
v 39.05818984 -162.63665259 25.15863068
v 6.20262558 -151.00198984 -37.15562075
v -0.90618792 -83.33606273 -26.68797784
v -40.69421813 -154.33953702 -22.46866375
v 16.02858678 1.36278383 -4.76234406
v -27.10325643 -132.71760941 -45.79306394
v -12.18856126 -61.51010469 73.95029813
v -88.58417720 -32.45196864 24.05695990
v -20.95309459 -87.16624975 98.31509739
v 24.79868568 -77.53261179 74.11220670
v -17.19386131 -111.30862683 114.60077763
v 23.46367575 -13.14054523 19.39540170
v 49.81334880 -96.69236094 9.97957774
v 30.21752648 -166.22798145 -12.15097867
v 29.10321206 -108.78940672 -16.81307890
v 37.18709946 -163.06790709 31.26540780
v -18.99594814 -55.72900176 -12.34166883
v -76.95238292 -60.93209237 74.20430332
v -14.88785073 -102.79240459 101.38003528
v 12.31895760 -53.59233543 56.18729442
v -29.96598743 -140.57061076 87.98282593
v -81.35048300 -25.62505938 39.59926218
v -24.83148687 -66.86329842 85.79857647
v -38.84091228 15.61316010 10.75021923
v 23.12581800 -131.05969131 30.78499064
v -0.68088679 -97.73226082 143.72271299
v 36.32908687 -126.08729303 97.73669392
v -11.77005004 -141.38215780 -24.91882630
v -90.19064903 -129.68912721 -62.82229722
v -56.98151886 -22.97535725 -1.05786056
v -58.61984938 4.05537896 2.15902133
v -73.02000374 -125.41902065 -29.20350991
v -0.03794710 -82.94568211 140.32205939
v 44.18309033 -21.54158056 31.61254525
v -4.84326063 -140.00618458 26.34701319
v -1.20926113 -74.33193177 17.46068336
v -78.50284129 -42.26859659 50.86413771
v -52.14552954 3.42227193 -2.36997567
v 2.25836691 -93.45120192 133.95002484
v -94.30290014 -52.97809094 16.89929888
v 46.50201276 -154.08428013 54.59924787
v -45.49596831 -154.39629555 -17.43098721
v -84.33250338 -142.84214377 -25.60867183
v -38.85839880 -35.24420410 -4.22265613
v 20.25178634 -149.69532192 -6.06773840
v 8.97568744 -84.86653864 118.63067746
v -70.22707164 -140.35813510 -47.70550877
v -85.11362225 -20.16316541 23.48090336
v 47.55476490 -138.77081871 40.76663405
v -89.74437416 -112.74566501 2.79509719
v 18.08102056 -101.89206898 34.60250422
v 30.78380786 -118.01677197 97.68816829
v 14.53344431 -50.74469000 52.05044150
v 0.36274621 -97.14274108 -34.09627452
v -19.26338300 -89.86549079 110.04197598
v -14.61844984 -98.98193181 101.87582672
v 13.81558646 -135.75199246 64.48879093
v -71.84577733 -118.00406128 -26.65394545
v 14.75341246 -42.13904962 46.03035375
v 2.70131417 -138.05170357 35.91016680
v -51.88528821 -154.36820686 -32.76845813
v -64.50133026 -99.50571507 92.98589081
v -60.77694148 -89.52228725 -30.02787568
v -47.45869711 -153.75024080 112.07371205
v -75.30526072 -63.63327801 57.79495463
v 49.56321046 -54.29885164 35.96023843
v -49.25787076 -37.06238791 49.55521971
v -89.51120824 -106.40298575 6.24580868
v -5.81507990 -143.20972562 45.58868334
v -72.84103334 -93.19698811 -17.04058982
v -9.43039171 -111.09359562 18.05539243
v 47.54846171 -15.56708943 12.28128280
v -49.31642115 -149.54198897 -5.41516580
v -45.95278576 -75.95891505 -22.72417210
v 32.69581869 -164.44565356 13.16308137
v -35.70123017 -46.08360678 44.78211328
v -4.94242180 -95.82985938 17.51136966
v 6.94122398 -18.98545399 -1.32684084
v -96.19577229 -61.04971096 13.35345395
v 0.54570829 -85.59032530 -27.42506191
v -88.45536411 -123.09625000 -72.38133997
v -5.27537754 -56.13160878 65.49821794
v 7.73167657 -0.79413579 -2.86288466
v -41.85002297 -101.16626322 94.04507279
v -3.96816852 -107.86960274 130.73298335
v 47.10387811 -132.84872472 84.35904980
v 54.06143516 -125.38555264 74.82763380
v -37.31355816 -71.69874758 75.20427555
v -16.54340886 -101.57331824 112.86477000
v 17.47876219 -136.82320714 73.83535057
v -87.83001453 -35.82510725 26.62726678
v -94.17428076 -90.57012945 10.93861181
v -71.65355235 -56.17357790 45.28780282
v -33.63116086 -50.31498149 -6.22332189
v 5.14769508 -161.71233356 -21.56681940
v -58.06462467 -159.89634395 -15.97497612
v -39.36199099 -32.91528672 -5.12188626
v 11.17849816 -90.72083235 111.09571159
v -22.25678414 -51.96853727 -11.81268692
v -92.29467809 -50.04547909 18.48797686
v -55.12895808 4.82899742 18.25771667
v -51.30314454 -157.59746730 -25.78807995
v 1.08490430 -16.95625298 -2.32981378
v -76.63822919 -106.20491952 -45.25289685
v 1.90226687 -155.53551912 -28.18481065
v 12.22601533 -152.22841501 -31.76566213
v -83.81102979 -85.40888876 -9.27490182
v -8.92150961 -116.71831459 124.39239025
v -37.36550733 -113.91133815 103.27830166
v 47.13148624 -93.78398210 -1.39523298
v 5.40666608 -22.87934534 30.36354296
v -32.04346076 -146.02360129 95.78825533
v -94.44434196 -119.14335191 -17.99470186
v 6.89419266 -146.96955681 -29.36337143
v -74.85584170 -74.23948497 -5.87763125
v 16.32740907 -21.86200768 30.47393635
v -74.70916957 -16.73419215 8.40209238
v 17.43821427 -78.31269503 86.06115729
v 44.94706169 -155.36110103 54.02558669
v -2.73454329 -77.55003870 -24.38553795
v -76.19167119 -138.01260293 -32.14607388
v 12.35917117 -107.91905969 -22.14904130
v 14.90432117 -140.36940038 71.60840183
v -72.82617688 -123.17483127 -28.58455107
v 13.71430699 -129.32471931 56.01924658
v -100.99621117 -103.86995226 -7.79032661
v -5.40900137 -82.94708282 -28.57850119
v -27.72642300 -131.31885231 82.13166147
v -75.29712468 -176.00239813 -7.92083144
v -88.85585517 -168.90761256 -15.27680270
v -16.25446416 -52.91610956 70.06498426
v -18.59913580 -47.36309499 55.74845523
v -64.70765173 -146.87271416 -40.86320847
v -79.77909595 -123.09181690 -69.16352361
v -17.60882325 -29.90197949 -4.22273856
v -15.75201191 -129.13542986 121.32411450
v 14.35023639 -60.20354852 61.70567498
v -66.22613221 -60.78943610 1.22659502
v 43.72769222 -84.93150771 -0.99721947
v -1.37215771 -45.11838034 -11.84090786
v -3.19129485 -113.89324814 18.49303767
v 25.42448975 -7.99398217 -10.35264879
v 24.90618452 -28.72751653 -13.62066716
v -45.59872299 -104.88165170 74.20749217
v 21.95523493 -144.26591992 5.23832347
v 19.74910498 -102.49038041 -19.83136684
v 14.41568602 5.48990071 -4.04897332
v -76.36004686 -73.00390303 75.66618919
v 34.23020244 -163.87641430 11.78285200
v -27.36267261 -65.07880986 -16.78038947
v 46.01027071 -111.05708778 12.88682036
v -12.94274163 -141.43264294 -25.99428594
v 35.70623323 -127.87477672 80.16131818
v -76.51859522 -11.36547234 25.16376972
v 6.90631429 -98.37885201 41.21425003
v 18.41263101 -43.99483651 38.52402791
v -100.11005402 -77.32930034 5.41240582
v 50.35046488 -82.63285458 60.76634303
v -41.17137566 -150.09418130 -32.33021125
v 44.99920458 -96.45501524 66.26602262
v -60.27448550 -33.00587088 51.36288702
v -15.26045147 -71.81190699 10.84641367
v -22.22525701 -54.39674482 72.03473151
v -76.25504583 -51.33898184 59.87172574
v -44.06429082 -161.76962852 106.19630665
v -14.08079453 -2.77320459 14.62798659
v 10.59465855 -164.98678923 -13.64309061
v -20.40798590 -133.03571939 -45.55298015
v -41.73436016 -153.28821540 96.97832167
v -57.65201524 -18.25303957 -2.29468243
v -22.89017104 -145.73210478 105.87796569
v -74.67511296 -168.03726554 4.27372847
v -40.82218185 -148.92983437 116.72173440
v -93.04254502 -94.36551481 -9.28897038
v -90.79516679 -36.80490702 16.74653776
v -49.76577684 -130.56775928 107.36612231
v -5.81803219 -139.86277580 -43.87217388
v 9.85215046 -132.85262883 9.22892150
v 6.63993740 -160.77187657 -17.36010797
v -55.40707707 7.33686937 24.92940798
v 21.73768543 -25.52190050 -11.22505218
v -18.30927469 -140.17480612 -20.24169080
v -12.07426470 -125.31015277 120.99444121
v -29.41118367 -135.43954492 -14.89671227
v -24.91514385 1.41741778 18.57706904
v -33.65378827 -145.75749636 -14.61567637
v -62.33830005 -116.81814492 -54.99044806
v -44.13192719 -130.60203195 -49.14756492
v -4.18728450 -81.02388680 -27.67040953
v 8.41946900 -151.77097917 -23.34185876
v -1.38259551 -91.79367125 25.90059675
v -60.87829545 -85.49478650 81.16153628
v -73.68246466 -165.54880142 -14.72016796
v -53.65788192 -134.00281966 -18.82089861
v -22.24034630 -108.64748806 94.41472590
v 55.32298237 -86.65421605 31.51438758
v 15.35415091 -112.42906004 96.62951529
v -56.80875480 -55.60450628 67.33959913
v 31.11603297 -80.93652874 56.05935305
v -6.52922271 -88.73023838 17.87151769
v -48.66902158 -49.70236868 -4.30635083
v 43.27855259 -155.84141016 30.15275300
v 16.72995463 -100.67968071 -25.58392845
v -6.04862301 -81.82781935 17.62387715
v -12.25362439 -123.65201116 121.28669024
v 46.27260193 -150.52771568 39.03603181
v -6.56629447 -87.80225366 18.61331053
v -54.02533710 -98.01702946 90.52827209
v 29.02276628 -153.43999863 16.69929363
v 21.06996626 -85.01696587 83.47027749
v -77.07886398 -56.87240884 71.97004557
v 9.73049458 -128.75394523 107.98744112
v -58.98252130 -153.12014520 -35.82163155
v 10.47224645 -162.19335794 -27.41101570
v -68.06423515 -51.39777437 68.49978119
v 46.76626995 -101.80665553 1.96730089
v -53.64976451 -132.41718709 102.46225446
v 47.56096378 -93.09129417 0.61605935
v 12.75469735 -79.94946092 101.84098035
v 18.11437123 -84.09037441 78.09672505
v -47.97938466 -21.65414952 39.56909850
v 46.53808102 -143.80544424 31.92511201
v 48.14819247 -77.37527043 36.77643090
v -18.39770563 -134.86723602 -13.59775569
v -83.26662332 -44.17585582 38.80552948
v -70.26951015 -51.64245516 -2.02748249
v -35.73266044 -134.03245807 -29.62517180
v -34.30235758 -132.51613081 83.33132416
v 36.20014340 -31.76897019 34.81334448
v 13.86204176 -70.89562714 73.78055155
v 22.03330770 -146.17894590 4.89509199
v -17.76899770 -73.46314192 100.78510642
v 45.13150454 -137.28915155 91.23639017
v 20.75114846 -141.58537984 87.04940230
v -88.15047145 -30.98131716 20.78114636
v -77.44035125 -11.80639118 23.27728271
v 30.09046428 -141.39574766 89.71692622
v -5.38627431 -91.01057053 -32.15980902
v -54.97295782 -85.06780118 81.57963306
v -28.78662385 -150.95213056 -18.33085530
v -0.49634528 -144.99932528 -22.12023363
v 21.32140286 -147.88888395 -1.67954096
v 5.66629972 -98.63195568 126.78200006
v 31.90797195 -118.54936182 95.87313235
v 39.54017162 -155.80430627 25.45224875
v -88.14994246 -166.10191762 -17.39514247
v -22.04171196 -85.64536273 97.61858732
v 56.25773221 -96.03073448 52.45395377
v -10.48702467 -20.58616653 28.37016806
v -1.66517333 -71.59320265 -13.86139635
v 16.25047438 -134.99322534 56.92807212
v 40.71483389 -113.20524663 10.39661560
v 14.89354856 -54.00507152 54.05174941
v -70.77983767 -87.07351983 85.00838280
v 34.05973315 -74.38319176 62.71631271
v -47.85257950 -56.39503151 65.24735689
v -71.51570171 -95.02377361 -21.56856656
v -0.39458417 -132.82883167 94.00798380
v 22.86122181 -152.24134922 -8.68355297
v -58.58366564 -14.79449309 -1.86754542
v -93.95820647 -114.10836875 -18.19648035
v -23.64080772 -7.57063832 0.08890196
v 35.35182774 -146.81765437 85.92748642
v 30.08583747 -131.11801445 47.44440317
v 8.50227755 -134.25809145 100.69786757
v -52.97661200 -134.50135291 -22.21344411
v -77.67426968 -88.39328587 10.85178833
v -79.85191047 -114.60447311 -68.43251735
v -70.25211304 -83.87146890 65.25549293
v -100.53852201 -88.44499290 -6.03866298
v -24.33925122 -46.36000842 -7.05491006
v -74.04670864 -69.81668621 60.33333018
v -0.93161792 -48.99884760 53.04717273
v -75.73723048 -66.75974280 76.62507147
v -82.81481266 -39.14035484 34.13416073
v -4.34011128 -75.41738451 -24.77385849
v -41.24705866 -34.68967974 37.32567653
v 12.21686881 -126.60148740 51.35527998
v -87.67248690 -137.65566051 -22.17935026
v 12.98880577 -125.02297759 83.46932381
v -29.34401669 -75.33229142 -22.89434522
v -84.54027027 -161.42657399 -1.17099669
v 31.64266050 -139.37576115 23.20676669
v -34.17910635 -136.28678024 -15.63440636
v 9.95808467 -1.64552766 -2.26849434
v -2.85051391 -82.25030452 -27.90080570
v 37.51315176 -108.58724266 -12.73406018
v 13.38057686 -109.00462419 -24.93136749
v 1.72428926 -135.71682572 9.73958056
v 7.08677573 -137.96456158 41.29871726
v -59.65613574 -148.63705635 3.19919363
v 15.48251417 -137.85193861 72.77085632
v 53.71718854 -38.39072585 30.40608391
v 9.02457070 -147.93744683 -33.06670859
v -62.55745888 -140.92317224 -46.65937647
v -7.65164383 -103.65092754 -37.78081387
v 11.69137005 5.17726038 -4.53617657
v 23.89533445 -130.63535094 32.08771348
v -81.38969541 -142.51907170 0.42811263
v -2.68003833 -153.74797583 -21.48553543
v -22.93027006 -136.30273938 -33.97832811
v 54.52933162 -107.29675740 68.18705052
v -66.41783565 -132.54174590 -53.88537422
v -16.25254191 -49.20790717 58.32737684
v 43.91681775 -48.74748364 -5.64333284
v 48.73350263 -53.12077329 7.97949173
v -5.41344052 -81.89206570 119.19668317
v -1.45206379 -77.69369334 23.27570878
v -57.45489523 -13.82649597 -3.18258279
v -75.90211183 -167.11595654 -17.88558997
v -38.14974427 15.42451140 6.29775086
v 3.34319589 -62.21134588 24.08108115
v 27.17648074 -118.90058964 -14.19852115
v 26.57029778 -144.64287460 -9.99961235
v -47.22853377 -131.60310686 107.72871971
v 8.01850948 -134.58542526 37.17581183
v -42.77527332 -48.65351692 44.65234652
v -28.33640575 -55.29910326 56.38884380
v -31.10776469 7.55525893 1.39594288
v -40.93492776 5.15978737 -0.79737062
v 0.35064382 7.43017858 9.33602452
v 20.53623460 -104.73591089 -16.51779562
v 9.23657417 -168.43627393 -21.77640237
v 46.45779356 -103.72947901 2.79244315
v -75.62014461 -14.59649764 34.42401066
v 47.09189385 -25.46080761 -2.07657344
v -70.40300965 -60.41444466 47.18817025
v 23.27423170 -130.04735112 35.74718907
v 4.57169395 8.02582130 -3.49733885
v 7.00830156 -33.60271826 35.34491360
v -37.26803139 -66.77889824 -17.33324304
v -75.12442768 -98.73346984 -26.37206018
v 19.28871498 -143.10839772 83.81780982
v -19.92376521 11.11630164 0.77199086
v 35.78867391 -137.64534891 23.48412387
v -22.38284610 -41.14294052 -6.19308883
v -73.07173312 -164.31601346 5.86080411
v -78.64242792 -140.61504602 -30.83396703
v -21.30185068 -141.37451351 95.55863589
v 8.90000071 -67.01000035 14.91999999
v -89.75268900 -120.02735585 -3.06168478
v -86.99946851 -157.97621012 -5.40539389
v -88.49827945 -52.31173337 -0.16326243
v -67.50981510 -46.30669951 57.15694278
v -32.33052418 -157.44045377 114.31939900
v -64.62179869 -156.43800795 -33.89596567
v -2.75753788 -84.11309868 29.24532816
v 16.21862501 -129.20685112 13.84043880
v 7.47058634 -27.56588161 -8.07426963
v -47.89249226 9.39589832 27.46978961
v -33.96690637 -73.45057279 76.01492852
v -93.07395667 -107.78066516 3.10412073
v -41.79162905 -133.77004862 -47.55637422
v 20.49198933 -108.77238214 -23.12109247
v 41.70791432 -117.55356193 17.78234541
v 6.64995238 -90.32237530 123.87881428
v 45.02117634 -136.06318831 91.65181220
v -87.37829328 -152.05048025 -3.72394477
v 21.96461707 -148.70010316 9.86790098
v -24.89565872 -72.76531309 75.56175441
v -26.62249468 -135.76261699 -48.19851369
v 20.47774009 -105.79692572 -16.10423438
v 22.71548845 -34.06371549 40.58448970
v 23.09652418 -141.66890085 14.27160297
v 37.93710843 -121.43003941 19.09899525
v 14.39344045 -120.75304240 106.16820306
v -34.73022208 -27.35719644 38.83232176
v 42.80992225 -57.30988458 -2.00634799
v -87.80761063 -173.62585664 -11.95672899
v -68.01240891 -135.11362672 -52.81754956
v -96.23632580 -65.54063410 12.26979215
v 30.31947464 -162.65220940 15.26144799
v -54.44975197 1.55635725 29.30987440
v -15.47446661 -81.29771799 119.58424002
v 1.87313918 -138.58567178 15.05820546
v 51.51837319 -84.30781960 60.48092246
v 2.72974675 -108.04554820 126.48378313
v 32.48235211 -132.50616193 49.06888306
v 47.44085670 -51.80139095 1.27735361
v -39.89080712 -149.67261255 -28.63291092
v -48.86727408 -6.65686885 35.04537046
v 16.41958393 -124.35832620 103.58826071
v -63.29531968 -87.43768930 -28.44062634
v -9.85480566 -138.59809935 -32.74363652
v -20.77417634 -45.94038054 55.19474298
v 19.16733012 -145.23622394 77.89763808
v -6.67761592 -86.37917042 149.85084534
v 25.25263093 -3.98456026 -8.72680545
v -86.06737107 -51.26614496 15.22842143
v 51.36837065 -143.61885190 72.67163694
v -24.96798709 -64.04179335 76.66383684
v 8.50256532 -135.13541222 94.27130222
v 42.90779307 -88.78326416 65.06204605
v 22.04630151 -79.24105972 80.58598638
v 12.53464632 -54.71471325 48.20662737
v -9.28568654 -23.85468967 30.29068746
v 45.06270215 -140.24278522 58.76060575
v -87.46216446 -125.72361529 -2.32510944
v -77.74978876 -39.30158168 33.24716538
v 30.40058911 -160.08101404 5.62508404
v 4.24651755 -97.82268852 131.75672293
v -70.44292986 -48.38371649 60.40815637
v -71.25018537 -145.44612169 0.66773483
v -20.81920393 -123.40759486 108.45667869
v -99.33954477 -109.51650143 -6.81551686
v 30.45373596 -105.38627207 -13.07774615
v -85.63966304 -58.61302093 12.33694237
v 15.28515108 -53.84131521 51.07901618
v -58.41344595 -158.69623423 -32.16550499
v -17.23929495 -113.32105845 115.61080813
v -52.33062431 -119.34288591 88.54200691
v 22.25596830 5.95608307 2.20521051
v 7.53687881 -108.02555829 112.94840276
v 57.01775476 -88.66928518 53.24669927
v -17.76092127 -88.34376931 112.71117628
v -65.88026136 -27.10342780 3.74402315
v 48.77340421 -124.61303920 35.76930240
v 47.80152813 -149.00213480 50.29843375
v 6.03926182 -76.61995292 94.18035299
v -7.57666724 -129.41549718 119.94358152
v -30.21977283 -140.26321471 -45.80087587
v 17.14017615 -163.15947473 -7.37056974
v 2.92337430 -58.97384137 11.97499875
v 4.41880105 -113.78201842 99.29700196
v -72.97372073 -84.46920663 81.59535378
v 20.71864158 -147.38278091 1.86029158
v -11.66767254 -23.86508882 -4.42533288
v -8.57234746 -154.12843227 -26.64740942
v -30.78110702 -123.41023237 111.50431633
v -17.22900756 -75.40279627 103.43450308
v -56.20385334 8.26087315 13.20338715
v 42.84375161 -19.50101182 -7.22942082
v -83.70660245 -106.00154102 -41.89533368
v 9.82585270 -111.52713746 12.46456709
v 24.23149347 -105.09014130 -12.91692164
v -79.34472710 -46.47861794 52.09886283
v -59.18017775 -7.73438858 -0.82566711
v 34.51032937 -158.22920203 1.00531930
v -16.06845111 -86.04817092 129.73248959
v -96.05837613 -110.60618609 -2.63799727
v -60.16201153 -39.98554125 54.91722748
v -50.64101517 -59.52867493 -16.14801399
v -57.21545592 -42.01482236 6.97660353
v 13.89649045 7.88234174 5.96327242
v 24.60658737 -131.71973825 18.43104884
v -80.00653237 -175.50240457 1.18137384
v 8.04693531 -52.53191665 20.70542052
v -17.04481617 -98.20403904 111.67977005
v -25.02508648 -81.24963194 79.89849895
v -73.00399989 -117.59587377 -23.06507528
v 50.99477991 -22.73829281 11.30770799
v -27.98810787 -144.53467727 -31.82084858
v 51.03060976 -27.18055248 7.17860833
v -54.18978631 -88.63366395 -28.69686484
v -42.85716638 -114.57958072 -40.66133872
v -75.56442171 -115.66620320 -66.16779417
v 51.67942494 -66.22575969 30.02697416
v -45.78635842 -54.97561023 -12.66645174
v 5.81848761 -85.13571322 126.32152438
v -53.76200750 -46.52257264 56.26362190
v 9.11035482 -133.67547095 92.16345847
v -4.81212465 -16.33771695 -3.11421556
v -2.24636821 -60.94603240 10.09766199
v -65.19511342 -84.74273235 -13.38889170
v -80.84161580 -16.79764688 29.23590876
v 53.65958437 -95.21613270 61.44917756
v 24.75529164 -146.23072743 9.52480268
v -61.89397350 -15.94518498 3.20030120
v -70.55831701 -106.93138093 -23.28208089
v 18.70150864 -136.16065681 89.03615177
v -29.59999442 -145.55016160 99.54626113
v -32.71263093 -161.75659001 110.68705469
v 15.35595581 -53.28980088 52.21085250
v 12.69816235 -98.09946269 39.57784921
v -86.96621656 -24.86198023 24.10438843
v -58.38549882 -48.07378724 6.99252915
v 49.72233251 -126.84154510 32.83989429
v -83.14269781 -104.99173403 -40.59166834
v -25.29082075 -100.84134340 -39.37658295
v 43.97388920 -131.64198399 89.54884112
v -50.10243133 -140.12628794 108.95112157
v -54.85578626 3.51591338 21.65454067
v -44.59528252 -152.42417157 -34.48646888
v 46.68568447 -120.76908350 38.06151077
v 15.70236683 -84.55843478 84.99083668
v 38.35600987 -145.19645274 86.74793690
v 17.79069752 -166.38539732 -4.41366155
v -53.85632813 4.99554118 29.15649116
v 17.65322499 -160.23993492 -3.72784119
v 31.98070824 -120.66841125 100.09197891
v 50.96966773 -106.35191947 28.39349397
v 33.15586224 -133.45536590 20.03757469
v 0.67053054 -55.01795560 10.64262632
v 17.64458418 -81.90649748 95.04599124
v 35.10574624 -114.76557702 -12.70237565
v 28.31669711 -133.78338516 21.77911252
v -89.24458921 -129.32990491 -8.01496208
v -21.69466019 -118.04883182 102.05889493
v -88.62874657 -170.76249421 -10.17139293
v 39.38892111 -108.11436921 -11.51658222
v 31.07746504 -11.69687510 -12.26607431
v -61.41714379 -128.02617252 -53.56881768
v 39.03935105 -114.08797652 -2.67621782
v -75.63279569 -115.21391571 1.51920901
v -98.57217968 -112.98085004 -11.46671921
v -56.94680288 -159.44799781 -11.87320706
v -73.10708612 -90.40717781 -27.92853862
v -42.70327464 -126.21891499 88.98232132
v -0.95329841 -130.43384254 116.65514112
v 16.03477448 -170.00512779 -21.36199921
v -19.79790628 -122.37918377 108.25934261
v 15.01880586 -139.19059932 73.16257805
v -49.59609360 12.15374377 23.39885198
v -26.05386637 -143.79839599 -33.01361576
v -70.60182840 -78.97446305 -3.54536902
v -76.39884949 -134.35408473 -34.39486399
v 2.41734437 -140.49802721 18.78865063
v 0.88826218 -106.40633106 -33.54873881
v -70.03196329 -48.66134748 61.73415855
v -20.43467388 -57.86027014 76.35709643
v 53.88622731 -131.36978447 77.55565643
v 1.29385502 -92.32921153 41.12018272
v -1.47710298 -144.42825317 -21.09972946
v 11.96008828 -161.03194654 -29.31024879
v -8.55157897 -86.40018851 149.21353757
v 0.63451933 5.78167150 9.40465927
v -56.97866529 11.26236096 7.19575211
v -65.91682136 -4.74144146 7.92885385
v -29.21302430 -136.92097366 -33.87803584
v -71.47262245 -142.87506044 -38.14513236
v -76.77517831 -178.38895321 -4.79843747
v -73.62386584 -38.75238076 3.24636651
v -5.51769696 -124.84561652 15.66627435
v -60.13260037 -74.94039088 -23.93405885
v -41.40000045 -150.50193667 -34.52722356
v -17.10219681 -95.75136751 -34.94663537
v -40.33008963 -148.85252714 -36.50473058
v -57.59448558 -74.82174039 51.85564607
v 34.00639445 -164.73686695 -3.08047025
v -62.24458665 -74.87987727 -22.21158333
v 38.64451870 -125.65635145 96.68823332
v 40.78299925 -132.09854066 42.31863469
v 22.54133858 -117.11147428 103.70858759
v -6.39197975 -72.16472924 14.56093136
v 11.31047681 2.54181935 8.35442729
v -81.31800592 -23.51012640 11.11403294
v -82.40927011 -35.55352986 31.30830824
v 4.12485702 -103.08827460 32.59290010
v -17.21915044 -145.06168664 -16.51916467
v 4.34919028 -116.67118967 76.95680112
v -64.58687037 -16.53835736 40.56563973
v 17.50582457 -122.66802788 74.32806492
v 9.06278845 -155.26208282 -33.10512751
v 53.21209133 -117.99991876 69.98781860
v 25.13823844 -33.73908997 -19.48514767
v -81.66099340 -47.60770872 39.39331695
v -43.71175915 -134.97135043 -32.54830465
v 33.09018165 -133.52982700 57.44033307
v 5.72357792 5.55482320 -4.32271417
v 3.92849557 -137.69920170 10.71334351
v -3.53064947 -83.99821073 147.49240875
v 49.74336550 -100.45088083 14.63740785
v 40.86823761 -28.13428640 34.23729166
v -22.43279293 -42.12941229 44.43784803
v -93.65982562 -83.58523995 12.57472858
v -54.24160883 -124.27017093 103.10387611
v 31.25202656 -143.39575171 -9.22909752
v 28.84809673 -158.66303444 2.28699762
v -68.08490306 -156.81056678 5.53284632
v -46.17682472 -153.81254256 -30.09730019
v 2.66220327 -53.57183516 -16.98316634
v 48.75690863 -23.24350365 29.68176082
v 6.20652316 -95.26015073 -32.52435476
v 29.35047634 -164.06786442 3.88426217
v -24.99913797 -14.52066656 33.84857252
v -60.16187742 -29.51263264 5.47782239
v -71.80711627 -94.08895671 -20.22062987
v 58.18054825 -90.12340009 48.89054596
v -1.88687560 -143.07226241 -22.20339701
v 36.21846810 -149.07799661 -6.09823968
v -2.01455085 -62.97825277 72.11701572
v -49.05905947 9.24564246 0.98866795
v 21.78773284 -104.16754335 -16.82368293
v 4.88605676 -47.56227508 -16.17117412
v -90.88335931 -121.92209065 -8.04195646
v -75.97345114 -25.05746856 7.52352457
v -27.24995278 6.70918357 18.56042631
v -52.25335434 -100.47190636 68.94479692
v 14.47263453 -135.63209772 95.95762193
v -20.93336917 -84.31654423 105.49940169
v -91.04634076 -127.49242783 -58.71605501
v -46.20888084 -64.76707757 -16.31764881
v -0.85371296 -98.23771566 -34.54300016
v -87.92380244 -123.90742451 0.37245222
v -71.97814435 -81.89553767 66.98965281
v 40.23269564 -69.28751618 -3.95330647
v -76.39671117 -118.13968420 4.37358161
v -8.50002002 -154.54123914 -24.86311644
v 47.94153199 -146.41982317 47.37748951
v -54.33255434 -68.42996925 74.70241934
v 0.61605906 -116.24096334 124.26872551
v -63.02356720 -50.85837841 62.45137379
v -74.25750047 -122.10709602 -32.15326369
v -74.62264597 -150.78359842 2.75323773
v -3.53811122 -126.19528174 16.59584232
v -25.33885278 -75.21644235 75.65116137
v 2.06462620 -118.67099255 121.26471102
v -27.26276219 4.19931347 19.62384023
v 40.41942209 -31.68622404 -17.29703136
v 10.23135427 -128.24045122 48.17277193
v 9.71028302 -119.34658885 110.17169803
v -2.38488684 11.79706492 6.64733676
v 16.88066497 -133.62304866 39.92109373
v -44.33733970 -117.44911969 83.22732151
v -46.66157439 -49.05798659 -5.30650979
v -19.68455501 -71.59905881 -21.65191807
v 36.49489954 -77.19257474 66.97661430
v -51.11560971 -40.94976932 52.54550651
v -35.03526747 -163.90165687 110.95244437
v -1.22093805 -131.66831434 18.53006333
v 38.70280460 -14.41945508 23.66227843
v 12.41470315 -135.74233651 41.48760438
v -29.23541330 -153.03802490 110.79916358
v -37.24701703 -19.73935217 -5.42163244
v 23.75312708 -79.19219881 77.16904581
v -3.62683507 -91.14201367 149.66495335
v -46.17816210 -152.91163325 114.04409260
v -76.38146728 -49.83512685 58.31887200
v 34.01998058 -132.37340748 -6.53610704
v -27.81994455 -102.65017301 -40.26403651
v 14.52225633 -56.62597343 52.24086344
v 13.66215199 -103.79019380 -20.77525109
v -75.91310143 -65.16132504 76.12298429
v 39.25828636 -100.37136078 -9.89873987
v -25.14035627 -135.15190780 -38.55387866
v -90.64307809 -128.16399336 -21.31600678
v 3.48778558 -150.18609166 -19.90226097
v -33.62973407 -68.12676042 67.77987629
v -86.73005551 -138.94255459 -3.00155417
v 11.52615156 -153.00489962 -10.89960989
v -36.77277640 -132.80057907 -46.03960365
v -77.39924639 -48.04658890 39.61009905
v 8.02644994 -93.60975772 -28.67224813
v -74.97370988 -169.97133195 4.27919347
v -95.94073147 -117.37509817 -15.93961567
v -41.62304476 -143.72788370 114.22067136
v 33.52757916 -122.08284438 -10.99498663
v 49.09932986 -102.81964391 8.10344238
v 48.32759127 -116.13892764 24.02295172
v -24.81486276 -94.82517838 -34.59544107
v -7.10808160 -138.17481697 107.45078325
v 9.70553234 7.47998431 -3.33380117
v 7.46727269 -83.02941918 119.21366304
v -60.93764678 -104.04308140 96.39732540
v -84.22472328 -115.70642143 -70.81303746
v -45.50493509 -12.64310908 36.45895049
v -64.86710906 -57.64006823 72.95206934
v -34.15346891 -137.00686395 -17.59272441
v 37.95651346 -116.52424186 -4.86186752
v 47.53530398 -104.69102114 5.83502091
v -45.77430338 -35.67976877 -2.14675860
v 47.56974429 -65.02225250 9.63507127
v 39.34855014 -135.99215448 73.02138209
v 40.83421081 -61.78321689 -7.02990452
v 12.06853241 -116.21969193 10.42038575
v 28.38625386 -86.04784310 72.55837321
v -61.45805866 -6.89483434 2.58056610
v -93.55293959 -122.38471955 -18.54169369
v -37.97607496 -139.26754892 -17.89408922
v -39.10659999 10.43518074 21.01021074
v 50.51374435 -63.82537633 27.70361677
v 17.23472029 -136.47374511 58.99991468
v 19.29266192 -135.51865518 55.07848039
v 30.71971796 -27.96497568 37.05801815
v 31.39609843 -160.41527689 3.22051113
v 31.66733682 -130.10281324 95.37865967
v -76.60929859 -86.14363521 -9.67787020
v -46.56960815 -148.43665063 103.35815698
v -7.73277413 -140.90591669 -44.06251386
v 32.78238699 -139.39484954 27.06032246
v 45.73783278 -88.63767982 63.98601085
v -38.58587146 -142.19869673 -43.55871305
v -21.91809751 -114.43360895 99.18752313
v -51.53491721 -44.69209164 0.71215461
v 30.56546859 -121.97149545 100.52835941
[truncated: 327,839 more chars]
